# Supplementary material for: Gut microbiota and fecal short chain fatty acids differ with adiposity and country of origin: the METS-microbiome study
Source: Nat Commun. 2023 Aug 24;14:5160. doi: 10.1038/s41467-023-40874-x (PMC10449869; doi:10.1038/s41467-023-40874-x)
Supplement: Supplementary file 4 — Source Data [file 41467_2023_40874_MOESM4_ESM.xlsx]

## Sheet: Fig. 1 & Supplementary Table 1
Alpha diversity data for Fig 1a &1b and Supplementary Table 1
site	Observed	Shannon	PD
5	118	3.03821	11.4802
5	155	3.66726	14.1946
5	137	3.32894	12.295
5	111	2.93871	12.719
5	314	4.33238	24.4642
5	162	3.90067	14.0511
5	189	3.6287	16.8997
5	267	4.22659	21.4013
5	201	4.01925	17.4074
5	113	3.05522	11.5778
5	129	2.91862	11.7724
5	206	3.67245	17.0962
5	148	3.4328	14.5192
5	156	3.50675	14.6711
5	103	2.76225	9.90032
5	258	4.13749	21.7569
5	244	3.94994	20.6137
5	138	3.09584	11.9624
5	123	3.31556	11.5639
5	121	3.29923	12.0354
5	128	3.24316	12.3723
5	214	3.93667	18.5407
5	119	3.1336	10.6467
5	158	3.38652	14.3602
5	150	3.24951	13.7792
5	167	3.75719	15.108
5	181	3.65279	15.202
5	189	4.18012	14.6229
5	123	3.31886	11.5028
5	132	2.31449	12.7933
5	85	2.71278	8.97066
5	148	3.58637	12.6501
5	130	3.26584	11.8397
5	101	2.71448	10.2919
5	111	3.22167	10.7388
5	116	3.32919	11.2849
5	84	2.37409	9.41754
5	156	3.5161	14.499
5	211	3.91017	17.1619
5	201	3.83	17.0614
5	80	2.76516	7.8785
5	257	3.49317	23.6734
5	132	3.2232	12.732
5	189	3.34906	17.3657
5	135	3.36691	12.6677
5	121	3.03673	11.2396
5	233	3.65841	19.8003
5	128	3.23019	11.173
5	161	3.55172	14.4727
5	137	3.46112	13.5439
5	151	2.86463	15.0453
5	123	3.26258	12.1465
5	170	3.70573	14.5573
5	157	3.54143	13.9345
5	96	1.91829	10.5073
5	141	3.48726	13.3966
5	184	3.77206	16.0398
5	129	3.13534	12.4497
5	114	3.36317	10.6864
5	173	3.29537	15.4833
5	170	3.58228	16.2414
5	173	3.63229	15.758
5	179	3.66413	15.839
5	93	2.41214	9.32834
5	161	3.53333	14.0823
5	154	1.67411	15.0365
5	202	4.18256	15.8482
5	203	3.33644	17.4766
5	81	2.2747	8.07287
5	113	2.78548	11.7964
5	117	3.1808	11.5238
5	150	3.39362	13.8464
5	130	2.95273	12.2702
5	88	2.00725	9.56872
5	70	2.56318	7.5769
5	130	3.19452	12.4006
5	131	3.35333	12.4366
5	124	3.28486	12.7748
5	125	3.5819	12.5991
5	165	3.52499	13.7796
5	104	3.1372	10.048
5	128	2.75039	12.669
5	135	2.92324	12.8348
5	145	3.67218	13.1407
5	107	3.0917	10.3252
5	89	1.85468	9.11882
5	134	3.59007	12.4684
5	185	3.50676	17.1096
5	71	2.3167	8.71756
5	135	3.22342	12.5857
5	128	2.73386	11.9201
5	114	3.42269	11.109
5	179	3.93619	14.256
5	171	3.12653	16.5798
5	110	3.09189	11.5721
5	172	3.3447	14.9222
5	137	3.04422	12.2381
5	172	3.30342	14.0892
5	148	3.09075	14.533
5	203	3.86218	18.1544
5	241	4.07105	19.4331
5	231	3.7669	19.8987
5	137	3.34668	12.1125
5	134	3.22886	12.1379
5	110	3.43885	10.4005
5	144	3.02073	14.0015
5	65	2.0748	7.75223
5	118	2.45019	12.1091
5	121	3.01619	11.3798
5	117	2.31298	11.2273
5	153	2.79234	13.5415
5	148	3.5263	13.8912
5	113	3.27676	10.9354
5	144	3.32001	13.2534
5	155	3.69072	14.0888
5	110	3.10363	11.5514
5	188	3.92488	15.3847
5	256	4.15077	20.4571
5	127	3.02917	12.4772
5	122	3.1039	11.574
5	123	2.81379	11.6062
5	194	3.62552	16.5617
5	127	3.13498	12.1175
5	103	2.90623	10.8697
5	117	3.19865	12.0438
5	77	2.16757	8.34285
5	179	3.44199	16.0606
5	93	2.61091	8.9702
5	177	3.3453	15.1311
5	84	2.07501	10.4504
5	124	2.74643	12.4436
5	162	3.39358	14.4428
5	125	2.75719	12.2963
5	174	3.19662	15.7065
5	128	2.93738	13.1808
5	182	3.24321	15.4508
2	285	4.17957	23.1628
5	139	3.32527	12.9148
5	158	3.05439	13.7474
5	140	3.05397	13.3942
5	163	3.86778	13.6879
5	141	2.99926	13.1712
5	210	4.01613	18.3014
5	135	3.37352	12.809
2	263	3.89183	22.8881
5	142	3.17397	13.4687
5	104	3.11316	11.1554
5	185	3.62323	14.9136
5	252	3.88219	20.3721
5	151	3.20241	14.5042
5	83	2.82934	9.26916
5	129	3.5363	11.5762
5	119	2.24287	12.1433
2	297	3.90033	23.3746
5	116	2.69123	11.4285
5	165	3.66143	15.3349
5	110	1.72621	12.5848
5	159	3.72939	13.4595
5	175	2.66795	15.5962
5	236	4.14407	20.9572
5	160	3.42696	14.7089
5	178	3.52797	15.4736
5	244	4.12774	20.8661
5	218	3.19014	17.7105
5	131	3.32146	12.5869
5	120	2.58251	11.6665
5	126	3.12631	12.2302
5	141	3.8134	12.3534
2	154	2.61539	13.8903
5	284	4.12939	23.4219
2	139	3.33106	13.1249
2	341	4.47841	27.0501
5	195	3.51098	17.641
5	125	3.35964	11.2815
2	316	4.16114	27.5447
2	322	3.31226	25.7437
2	276	4.02727	21.9138
5	190	3.4434	17.3427
2	122	2.64602	11.7896
5	131	2.75221	12.3554
2	189	3.35356	16.8292
5	92	2.58433	9.81286
5	65	1.26589	7.36002
5	118	3.20329	11.6716
5	145	3.46728	13.0999
5	95	2.6015	10.4595
5	183	3.01035	15.8777
2	108	1.89093	11.2312
5	141	3.32306	12.3078
5	151	3.32402	13.6531
5	131	3.19697	12.6129
5	158	3.47275	13.0258
5	212	3.82774	17.8413
2	193	3.68771	16.7984
5	205	3.23425	17.9593
2	330	4.14467	27.6431
5	172	3.1849	15.8263
2	311	4.03279	26.3315
2	133	3.50105	12.3432
2	161	3.13209	14.6595
2	331	4.24485	23.9166
5	241	3.37012	19.4103
2	129	3.21466	11.1336
5	230	3.91254	19.2105
5	144	3.39002	12.9603
5	178	3.61801	14.6212
5	163	3.34995	14.4231
2	120	3.12713	11.4575
2	149	3.22289	13.3373
5	80	2.44416	8.3681
2	256	3.54485	21.5972
5	105	2.62712	11.5371
5	205	3.43927	16.1948
5	116	3.23233	11.11
5	147	3.40636	12.5655
5	214	3.97979	17.3403
2	228	3.82155	19.0772
2	276	4.16236	22.4302
5	143	3.33813	13.5506
5	161	3.78244	14.3418
5	81	1.94088	7.93376
5	139	3.24666	13.0951
5	120	3.01577	12.1651
5	150	3.3861	12.4945
5	125	2.74285	12.9011
5	223	3.84579	18.7549
5	136	3.00578	12.8002
5	155	3.19366	14.24
5	147	3.65204	13.2728
5	131	2.93053	11.1096
5	110	3.08179	11.6026
5	99	3.01319	10.126
5	109	2.96457	10.2461
5	173	3.57482	14.7665
5	158	3.22903	14.2782
2	209	3.68004	16.5044
2	250	3.25718	19.3555
2	154	2.90772	12.5895
2	147	3.28928	14.1207
2	235	3.29921	19.2706
5	249	3.4489	22.9003
5	138	3.24187	13.1104
5	185	3.67581	16.5175
5	119	3.10012	12.0773
5	165	1.98139	16.2618
5	162	2.31957	15.5182
2	188	3.72555	13.9603
2	194	3.14087	18.3638
2	294	4.32102	23.5302
5	135	2.78641	11.0566
2	222	3.27743	16.8345
2	155	3.41788	14.0606
2	103	2.03274	12.0451
2	240	3.86617	19.1793
2	139	3.3899	13.5025
2	242	3.31401	20.1501
2	193	3.71779	16.3701
2	230	3.61523	17.7847
2	213	3.59572	19.0586
2	254	3.87629	19.9668
5	86	2.51229	9.59728
2	241	3.69361	21.6701
2	164	3.48839	15.2155
2	141	3.50867	12.9149
5	110	3.05041	9.39609
2	223	3.61715	18.8335
5	197	3.18274	16.9213
5	176	2.96849	15.1089
5	208	3.88131	17.368
2	112	2.9815	11.2746
2	215	3.62044	17.7127
5	196	3.20366	17.4842
5	94	2.77928	9.23714
2	175	3.32136	15.2722
5	100	2.81157	10.0311
2	234	3.31142	18.5855
2	177	3.14799	15.5189
5	101	3.18674	10.9807
5	153	3.68783	13.6382
2	257	3.09802	22.0856
5	139	3.06622	12.8964
5	125	3.48928	11.7873
2	150	3.59041	13.2343
2	316	4.24578	23.7301
2	224	4.00927	19.213
2	148	2.96328	14.2384
2	134	2.8069	11.6691
2	169	2.8805	16.0117
2	206	3.79677	17.45
2	268	4.20244	22.4288
5	190	3.27875	16.9276
5	229	3.3177	20.1572
2	179	3.37687	15.1312
2	222	3.69043	19.3156
2	126	2.37541	12.6233
2	196	3.49852	16.927
2	176	3.12773	15.8825
2	129	3.39758	11.6421
2	148	3.16103	13.6401
2	241	3.71935	18.6637
2	102	2.02237	10.1495
2	250	3.43888	19.1834
2	260	3.56794	20.4832
2	235	3.28798	17.8819
2	292	3.91243	24.0441
2	172	3.18784	15.6149
2	295	3.95844	22.9687
2	129	2.75413	13.0969
2	266	3.31203	21.3355
2	147	2.34818	13.9376
2	211	3.43506	17.4225
2	95	2.51418	9.93369
2	156	3.42528	14.3789
2	257	2.81972	21.4277
2	244	3.53319	19.8136
2	268	3.54054	21.7365
2	258	3.73417	20.8179
2	256	3.56361	19.759
2	183	3.63625	16.6836
2	249	2.63504	20.8421
2	248	3.3251	18.6451
2	121	3.15781	10.4681
2	264	3.97607	22.9383
2	155	2.85936	14.1699
2	153	3.2277	14.0874
2	231	3.49283	18.2229
2	232	3.60684	18.8844
2	81	2.16636	7.92812
2	158	3.11664	14.9297
2	146	3.28445	13.0582
2	190	3.4425	16.2446
2	269	4.11377	21.9657
2	200	3.76237	15.8891
2	248	3.37355	18.9974
2	221	3.40602	19.8905
2	190	3.33362	17.1193
2	160	2.96223	16.718
2	161	3.03968	13.7619
2	186	3.12764	16.215
2	268	3.53977	20.3936
2	228	3.77146	18.277
2	128	3.06505	11.1909
2	156	3.44221	13.5967
2	192	3.12934	17.5098
2	350	4.25152	32.0675
2	280	3.7674	27.6152
2	287	4.19701	22.6646
2	130	3.13542	11.6786
2	200	2.68851	18.9212
2	216	3.83926	17.9203
2	194	3.36293	17.4818
2	113	3.10262	10.8401
2	141	1.4782	12.1465
2	199	3.29592	18.8018
2	254	3.58657	19.0901
2	303	3.9838	25.6811
2	196	3.40282	17.2251
2	132	3.0121	11.5841
2	174	3.29042	16.0988
2	253	3.6452	21.1682
2	264	3.99119	23.6033
2	213	3.69151	19.0476
2	208	3.60734	17.7038
2	271	3.97358	27.1857
2	198	3.14741	18.0381
2	137	2.61837	12.6525
2	186	3.12198	16.9868
2	184	2.34917	16.4673
2	188	3.54659	16.2677
2	293	3.69593	21.8968
2	248	3.27194	19.6829
2	189	2.19242	17.1381
2	184	3.49847	15.0132
2	288	4.05896	23.1021
2	179	3.04831	15.5882
2	235	3.76895	18.0417
2	240	3.26164	20.0302
2	154	2.40646	14.9282
2	240	3.34984	19.0799
2	228	2.3367	20.8169
2	284	3.92079	23.8143
2	175	3.17194	15.4191
2	257	3.79841	20.3235
2	243	3.52916	20.4782
2	208	3.78846	16.7466
2	168	3.33384	15.8035
2	169	2.70712	16.6701
2	189	3.23213	16.5393
2	89	2.84814	9.2096
2	218	3.49491	18.7136
2	188	3.75861	17.0493
2	289	3.63912	21.933
2	228	3.66311	18.1719
2	206	3.42982	16.983
2	257	3.28997	20.1821
2	289	4.03369	22.9327
2	147	3.51538	13.1105
2	134	2.50678	13.2628
2	180	3.45274	15.0264
2	125	2.76597	11.3556
2	178	3.61352	14.8933
2	192	3.5356	16.3236
2	327	4.4741	26.7763
2	270	3.85445	23.1708
2	265	3.54003	20.5215
2	207	3.42682	19.0311
2	228	4.26398	18.8471
2	179	3.34543	14.9144
2	263	4.22104	20.9348
2	203	3.16253	18.4128
2	278	4.01117	22.271
2	334	4.69492	24.2332
2	183	3.70114	15.7383
2	137	3.20463	12.0426
2	258	3.69524	20.9773
2	221	3.90548	17.6558
2	187	3.7329	15.7544
2	142	3.28312	13.4172
2	239	4.08002	19.5396
2	248	4.0713	19.4767
2	177	2.92996	15.749
2	111	3.03003	10.8643
2	177	2.4642	16.6176
2	276	4.03598	24.0831
2	253	4.15186	19.1071
2	218	3.97496	17.8022
2	221	3.911	19.2875
2	226	4.18931	18.2239
2	302	4.47784	24.5207
2	246	4.02823	20.086
2	175	3.54727	14.716
1	124	2.41031	11.966
1	250	3.99469	19.6157
2	356	4.03935	25.8027
2	186	3.71383	15.595
1	179	3.88201	14.1652
1	160	3.24248	13.9727
2	154	2.6499	15.2891
1	214	4.1852	17.3508
1	217	4.09713	18.0238
1	267	4.00281	21.0736
1	170	3.62137	14.0311
1	309	3.68891	24.072
2	270	4.12613	21.5471
1	191	4.2056	16.2287
2	262	3.66461	18.8685
1	217	3.42752	17.6627
1	224	3.93126	18.9035
1	199	3.53531	16.7278
1	216	3.57133	19.1182
1	154	3.40003	14.4358
1	201	3.9878	16.1193
1	219	3.36871	18.1561
1	219	3.76973	17.7146
1	207	3.85043	17.424
1	223	4.25078	18.1723
1	355	4.84428	27.7275
1	203	3.48373	16.8215
1	150	3.0862	14.9862
1	256	4.02498	19.8217
1	350	4.67826	28.2081
1	228	3.30531	18.7325
1	243	4.04871	19.3648
1	96	3.30915	9.31318
1	272	3.56677	23.5627
1	335	4.52244	23.941
1	344	4.39074	26.4206
1	140	3.21722	13.1502
1	274	3.95452	22.6138
1	52	2.48424	6.91233
1	120	3.39653	12.0526
1	267	4.11315	21.5252
1	188	3.76715	16.3803
1	150	3.48854	13.293
1	100	3.0791	9.16492
1	153	3.05508	13.4212
1	359	4.39831	28.772
1	331	4.368	25.0926
1	233	3.59286	18.0163
1	241	3.7307	18.0404
1	261	3.89902	20.5853
1	181	3.30378	15.7681
1	214	4.02444	17.1627
1	254	4.17836	19.4293
1	322	4.6054	26.4818
1	234	3.69826	19.7167
1	221	4.16455	16.1895
1	160	3.61781	14.9474
1	272	4.29485	20.523
1	193	3.70946	16.3967
1	176	3.51007	15.1724
1	155	3.78643	13.2849
1	212	4.19546	17.6709
2	205	3.36315	17.038
1	164	3.63207	14.6597
2	171	3.2487	14.2524
1	304	4.29357	24.8796
1	240	4.18822	19.2365
1	208	3.59615	17.3518
1	193	3.59978	15.561
1	177	3.2837	15.7421
1	148	3.28042	13.5011
1	248	4.08066	18.9234
1	205	3.82928	16.2497
1	285	4.46513	21.3374
1	195	3.57027	15.9367
1	297	4.25101	21.4177
1	155	3.55822	13.3825
1	151	3.36075	13.1685
2	274	3.72135	22.5924
2	243	4.41343	19.4235
1	280	4.25513	22.2901
2	151	2.35523	12.9676
2	218	3.43568	17.6096
2	336	4.22362	27.2838
2	103	2.78065	10.2627
1	138	3.18388	12.2494
1	254	3.83155	20.2192
3	270	4.11337	23.2932
2	180	2.91201	15.5907
1	331	4.48161	27.2741
1	196	3.52771	15.9876
1	103	2.30276	9.42865
2	172	3.36774	14.7396
2	308	3.79914	24.165
2	295	3.98985	25.0554
1	121	2.87344	11.5986
3	235	3.63869	18.7158
2	224	3.59418	18.0837
1	236	3.7654	18.7685
3	174	3.68966	15.6752
2	267	3.7418	24.7234
1	102	2.2021	10.3431
3	197	3.18998	18.3876
3	93	2.69579	9.91818
1	197	2.63169	17.2518
2	179	3.7394	15.0669
2	100	2.47647	8.98263
3	164	3.56212	14.855
1	230	3.31842	18.507
2	141	2.96297	13.3495
1	221	3.76059	18.273
1	167	3.6387	15.1749
2	281	3.88155	23.1627
3	151	3.11932	14.4333
3	76	1.74549	8.3844
3	307	3.71185	19.7492
1	231	3.48197	17.6892
2	240	3.66676	19.9217
1	253	3.37739	19.3303
2	216	3.68461	17.4611
1	245	3.42031	20.2833
2	164	3.3093	14.9598
2	289	4.1938	25.8488
1	135	3.01529	12.1474
2	265	3.5364	22.0012
1	228	3.65721	18.5785
1	172	3.3352	15.7922
4	91	3.00262	9.19902
4	124	2.48933	11.9964
4	126	2.62601	13.8076
4	77	2.33424	8.37772
4	134	3.47785	11.9931
4	68	2.73237	7.56038
4	83	2.53876	8.62913
4	182	3.81097	15.2759
4	101	2.84417	11.1533
4	109	2.86106	11.5747
4	81	2.79607	8.63592
1	154	2.88492	14.3712
4	173	3.86634	15.0915
4	113	1.81282	12.4548
4	214	3.99983	17.4508
4	102	2.79717	10.5321
4	135	3.23906	12.6106
4	116	1.75392	12.3548
4	133	3.15186	13.0999
4	110	2.96289	11.038
4	116	3.22112	11.4215
1	127	3.16587	12.43
4	85	2.46498	8.63158
1	186	3.42994	15.0571
4	163	3.24763	14.6634
3	161	2.34634	15.3437
4	94	2.69151	8.96179
4	231	3.93765	19.6052
3	97	2.33785	10.2584
4	122	2.95226	12.1086
4	87	1.89224	10.1978
3	157	3.3672	13.8139
1	174	3.03206	15.6919
1	252	4.03954	19.6509
1	295	4.26946	23.1116
4	79	1.97234	8.88913
4	127	3.03733	12.4449
4	144	3.24939	13.6347
4	56	2.61405	5.90909
2	239	3.74231	19.693
4	113	3.24643	10.9495
1	72	0.893851	8.92654
1	227	3.56943	18.6026
4	233	3.88966	19.5605
4	60	1.33361	6.50083
1	290	4.09987	23.7381
4	88	2.71015	9.5852
4	205	3.79386	16.677
4	81	2.7191	8.75564
2	195	2.42758	20.3086
4	135	3.33083	12.1457
4	104	1.47641	11.4125
3	270	3.85677	22.8957
4	113	2.81533	11.6273
3	125	3.13554	11.5402
4	114	2.98681	11.7675
4	215	3.86769	17.0453
4	106	2.85017	10.6184
4	86	2.63505	9.72719
4	63	2.05664	7.38975
1	137	3.17527	13.3927
4	78	1.63543	9.77029
4	120	2.78423	11.2888
4	111	3.12305	11.4174
4	67	2.63291	7.66642
3	170	3.06488	13.9843
4	129	3.67871	12.0508
4	104	2.7566	11.4933
4	62	1.48937	7.50208
3	87	2.42319	9.30453
4	47	0.884895	6.74123
4	170	3.12519	15.5013
4	155	2.81995	13.9093
4	214	4.20282	18.2109
4	148	3.41221	14.4521
4	159	1.4153	14.9851
4	181	2.97406	17.0156
4	180	3.7413	15.8369
4	230	3.67197	20.0157
4	261	4.09208	21.9984
3	142	2.51629	13.8958
1	190	3.51822	15.845
4	246	3.79695	20.145
4	193	3.63814	16.6305
4	245	3.07778	22.949
1	165	3.38265	12.7058
4	280	3.93151	22.6767
4	138	3.29817	13.4176
4	191	3.7645	17.4388
4	111	3.55137	10.9881
4	148	3.45405	14.5579
4	189	3.87722	16.2578
4	126	3.26937	11.8954
4	92	2.83049	10.125
4	157	3.70448	13.598
4	116	2.30376	10.6631
4	188	3.80405	16.1168
4	120	3.47279	10.7582
4	94	2.65333	9.94613
4	81	2.70317	8.71493
4	124	2.61422	13.39
4	192	3.72083	16.6084
4	79	2.06616	7.80486
4	139	3.14337	13.134
4	87	2.03272	9.92938
4	103	2.42729	10.9904
2	238	3.50171	20.7737
4	125	3.13353	11.7854
4	186	3.21073	15.3438
4	224	4.06289	18.8813
4	150	3.06602	14.3687
4	65	2.57586	6.43325
4	119	2.73445	11.2337
4	109	3.19187	9.10348
4	105	3.0636	10.5011
4	135	3.3589	12.6434
4	211	3.82269	18.6583
4	111	2.4786	12.2962
4	76	1.60747	8.99494
4	77	1.1182	9.31562
3	177	3.2777	14.9733
4	97	2.71569	11.0154
4	98	2.83371	10.5336
4	163	2.26695	14.7734
4	203	3.80626	17.2735
4	146	3.12234	13.8406
4	130	3.18198	12.3184
4	83	2.76873	8.31625
4	192	3.98823	16.6142
4	207	3.64063	18.0949
3	130	3.07448	13.0897
4	150	3.20802	13.9764
4	135	1.61839	13.7361
4	117	3.26794	10.5341
3	91	2.47022	9.75315
4	141	2.83867	12.5803
1	200	3.70263	17.1265
3	151	3.11839	14.0203
4	167	3.35317	14.9698
4	143	3.17041	13.042
1	190	2.97801	18.3408
3	210	3.00814	17.6559
4	152	3.17504	13.82
4	212	3.6872	18.9263
4	168	3.71109	13.3457
2	361	4.59084	29.9614
4	188	3.65727	16.1587
3	219	3.34083	17.235
3	161	3.074	13.8871
3	293	4.20345	21.176
3	138	3.0056	12.318
4	162	3.23581	14.5417
4	264	3.93052	20.2959
3	203	3.3474	16.6093
3	125	2.3647	12.3872
4	156	3.66795	14.7604
4	148	3.29438	13.3384
3	155	3.26478	14.9172
4	133	3.29285	12.4068
2	201	3.76551	19.208
2	275	4.19199	22.478
2	201	3.8554	15.5566
2	179	3.80478	14.4545
4	159	3.40144	14.8341
2	249	4.01272	19.9204
2	282	4.06099	21.2397
3	280	3.77031	19.8673
3	103	2.98378	10.2368
4	211	3.87274	18.5675
4	190	3.68799	16.7127
4	175	3.22078	16.3901
3	96	2.97928	10.1363
4	99	2.26491	9.57617
4	130	3.28038	12.2312
3	147	3.16642	14.0307
3	192	3.63871	15.5959
3	102	1.71951	8.77393
3	139	3.18277	12.6106
4	141	3.23787	12.6465
4	154	3.61895	12.7375
3	125	2.69141	12.1069
4	114	2.41677	11.7549
3	134	2.99488	12.7886
4	108	2.77837	11.5616
4	176	3.16632	14.7902
4	155	3.35634	12.8174
4	195	3.53436	16.7598
4	154	3.49399	13.5373
3	139	3.14961	13.4899
3	115	1.88082	11.6647
4	171	3.61126	15.2165
3	67	1.83044	8.41287
3	148	3.50602	12.5778
3	95	2.2078	9.55767
3	145	3.4769	14.5357
3	254	3.96938	21.7803
3	91	2.24011	8.82181
3	205	3.27608	17.9393
3	167	3.68618	15.6738
3	129	1.86461	15.145
3	213	3.31479	18.4935
3	180	3.24294	14.5575
3	80	0.821879	8.81283
3	150	3.33517	13.7026
3	184	3.34322	16.8626
3	148	3.21345	14.4703
4	89	2.91418	9.18508
4	180	3.83931	15.414
4	98	2.43326	10.0818
4	127	3.30256	11.169
4	92	2.98788	9.33892
4	62	1.36546	7.7862
4	128	3.1768	11.2292
4	103	1.96579	11.5864
3	250	3.697	21.8351
3	77	1.89945	7.68122
3	128	2.69883	12.8745
3	102	3.135	9.55764
3	173	3.34638	15.2825
3	89	2.66413	9.48805
3	129	2.81038	13.1468
3	123	2.21191	13.1491
3	141	2.47726	13.3888
3	159	3.30282	15.4969
3	129	2.63866	12.0951
3	74	2.44732	8.32541
3	125	2.61733	12.7388
3	108	2.94635	10.4099
3	160	2.5306	15.2485
2	137	3.1403	14.2022
5	133	3.16661	13.3169
2	207	3.67536	17.9486
2	287	4.00893	23.5471
2	246	3.69115	19.3391
5	176	3.63931	16.7449
2	168	3.10334	16.5846
2	185	3.68627	17.2071
2	298	4.41102	26.3309
2	167	3.50206	15.9669
5	170	3.28243	15.3308
2	83	3.07401	10.0953
5	133	2.34733	13.0966
2	123	2.8282	11.9101
2	212	3.05871	18.6162
2	219	3.85636	19.4429
2	193	3.65535	17.7629
2	128	3.18596	12.4197
2	279	4.15721	22.4834
2	261	3.69137	22.466
2	169	3.49538	15.647
5	193	3.35543	17.0586
2	321	4.3495	26.6274
2	177	3.46079	17.1542
2	225	3.90226	20.7065
2	265	4.44864	22.3954
5	141	2.83708	15.3648
2	185	3.69295	16.4247
5	263	4.07421	20.436
2	144	3.39008	13.5485
2	222	3.6266	20.5717
5	218	3.16561	20.5227
2	154	2.95913	14.1617
2	182	3.65471	18.8116
2	175	3.05426	16.6994
2	260	3.98784	20.1359
5	248	3.83082	21.1815
5	145	3.25814	14.3371
2	174	2.99435	16.1989
2	144	3.29322	13.6778
2	306	4.21929	23.8439
2	244	2.84963	21.7163
5	178	3.62636	16.7221
5	234	2.41329	22.4623
2	304	4.33903	25.3354
2	219	3.78984	18.3582
5	193	3.48541	17.7559
2	228	3.33162	19.3273
2	128	2.15732	13.7653
2	298	4.01109	23.1073
2	227	3.17414	18.2741
5	99	2.33176	11.2121
2	192	3.68754	15.8209
2	173	3.13473	15.0744
2	183	3.36348	16.6786
5	91	2.628	9.32956
2	67	2.14246	8.88688
5	146	2.93145	15.0143
2	183	3.45539	16.9139
5	169	3.64082	15.5105
2	303	4.02471	24.5109
5	178	3.32446	16.4242
2	266	3.5528	23.5794
2	204	3.64903	17.9813
2	79	1.72113	10.0935
2	205	3.72732	18.7577
5	157	3.42678	14.9568
2	185	2.98459	20.3701
2	205	3.71226	17.7257
2	193	3.66276	18.0434
2	176	2.71872	17.1663
5	140	2.90501	14.1011
2	241	3.93651	20.6222
2	109	2.97944	11.5055
5	162	3.30375	15.1707
2	166	2.58316	17.9758
2	255	4.26152	21.141
2	264	3.69325	21.1936
2	118	3.25024	12.4518
5	116	2.85631	11.1199
2	141	3.20829	12.8297
2	229	4.04492	20.354
2	224	4.00133	19.4665
5	149	1.66575	14.5207
2	270	3.67402	20.7709
2	117	2.95692	11.477
5	241	3.5341	19.7528
5	71	1.70739	8.71155
2	169	3.5119	16.2441
2	119	3.05029	11.1251
2	121	2.85692	12.9168
2	346	4.33811	29.5119
5	144	2.90819	14.5557
2	229	4.04003	19.7035
5	229	3.1412	22.8877
2	317	4.32047	24.7798
5	180	3.8264	15.2293
2	201	3.16995	18.8086
2	330	4.44627	27.8298
2	153	3.13183	15.0266
2	290	4.31657	22.3982
5	200	3.38175	18.3249
5	313	3.9576	26.0283
5	225	3.86789	19.8992
2	219	2.73358	18.349
2	305	4.34637	25.1052
5	197	3.3679	18.6639
2	80	1.79806	9.95136
5	111	2.93071	11.8006
2	136	2.72799	13.7889
5	152	3.29275	14.3207
2	205	3.64423	21.0458
2	194	3.72084	16.4802
5	141	3.43696	13.1648
2	292	4.31359	26.8643
2	213	3.60878	18.3268
2	246	3.69516	19.9205
2	156	3.55616	14.4612
2	300	4.10917	23.3781
2	164	3.24286	15.5931
2	181	2.58531	16.8504
2	200	3.70822	17.1654
2	185	3.4822	17.1915
2	135	3.39075	13.7043
2	204	3.70268	17.8911
2	136	2.93703	12.2049
2	168	3.2366	16.7766
2	133	3.22836	12.914
2	187	3.87203	17.5163
2	80	2.04924	9.33746
2	182	3.56375	16.0669
2	192	3.80058	16.5101
2	258	3.15198	22.2004
2	246	4.22519	21.3319
2	148	3.36141	13.6713
2	313	4.43441	27.6183
2	156	2.99282	15.7233
2	160	3.67269	14.2887
5	219	3.26568	18.68
2	129	2.86778	12.5244
2	133	3.10604	12.4939
5	155	3.07998	13.628
2	210	3.92579	20.6336
2	245	3.97611	21.0824
2	165	2.6829	16.0998
2	333	4.12874	26.3509
2	167	3.62357	17.6585
2	357	4.34455	27.7812
2	240	3.20394	22.4769
2	280	4.01961	25.5473
2	149	3.24037	14.0887
2	229	3.97266	20.6236
2	276	4.47161	24.1267
2	235	3.79814	19.9336
2	205	3.83296	18.6633
2	113	2.8999	11.5476
2	206	3.96356	19.8675
2	254	4.18904	22.5592
2	209	3.39271	18.9827
2	254	4.01339	21.1055
2	275	3.94079	23.4875
2	204	3.63257	17.6345
2	128	2.17001	13.3012
2	278	3.89033	22.6974
2	239	3.70157	21.1302
2	166	3.37655	15.7723
2	252	3.59202	20.6818
2	270	3.85421	23.5556
2	248	3.63247	19.627
2	261	3.89284	19.2868
2	198	3.52578	17.2979
2	287	4.19868	22.2563
2	149	2.39274	15.3165
2	197	3.79094	18.0925
2	311	4.19819	24.1753
2	187	3.44446	17.9851
2	153	3.22924	14.928
5	158	3.08552	16.5263
2	243	3.61076	19.3482
2	263	4.11396	23.209
2	211	3.33591	19.6672
5	111	3.09588	12.393
5	209	3.47883	18.1151
5	233	3.56958	19.4509
2	291	4.21229	25.0261
2	221	3.56627	23.3148
2	163	3.21891	14.9053
1	221	3.98832	19.6251
2	117	2.68432	13.0861
1	334	4.54116	25.3598
1	237	4.02769	19.6616
1	205	3.60839	16.7666
1	255	4.02023	21.4284
1	264	3.97177	22.3646
1	162	2.22848	15.6972
1	252	3.72348	21.5853
1	201	3.49449	17.5543
1	233	3.43897	20.4819
1	120	3.37656	11.3997
1	123	3.35378	13.3453
1	214	3.99604	17.8724
1	213	4.18763	17.6599
1	178	3.73011	16.8119
1	201	3.28524	18.8884
1	136	3.44925	12.9006
1	140	3.14875	13.4772
1	114	3.18281	11.2571
1	179	3.42124	15.5863
1	155	2.47404	15.7175
1	163	3.16059	15.8317
1	373	4.59525	29.3138
1	250	4.35118	21.1171
1	304	3.88445	24.6569
1	206	3.76714	17.9258
1	197	3.77981	17.6363
1	185	3.81109	15.9775
5	180	3.63536	16.6801
5	235	3.40771	21.1939
1	180	3.15339	17.1487
5	163	2.83891	15.8384
1	228	3.97972	19.4687
1	241	3.98155	19.3219
1	253	4.06448	21.4843
1	237	3.60048	20.3479
1	237	3.92102	20.7531
2	245	3.93533	19.497
1	143	3.07458	14.0088
1	198	4.07395	17.1752
1	226	3.89553	17.7058
1	221	4.05137	18.0504
1	241	3.94335	21.4882
1	247	4.25526	19.5875
1	204	4.03744	17.8387
1	195	2.85018	16.9745
1	278	3.20963	23.0702
1	258	4.23751	20.5723
1	302	4.33573	24.6331
1	113	3.54058	10.9463
1	268	4.35658	21.9773
1	262	4.40562	21.1297
1	284	4.18737	24.0255
1	281	4.06096	23.6063
1	166	3.33511	15.3132
1	222	3.83074	17.4542
1	206	3.95692	18.798
1	81	1.64611	10.4175
1	310	4.22859	24.3692
1	151	3.42905	14.654
1	215	3.6948	18.4119
1	210	3.8285	18.4905
5	140	3.25453	14.7683
5	234	3.86482	19.9112
1	300	4.62713	24.14
1	258	3.38869	21.5836
1	283	4.05048	22.2187
1	231	3.89215	18.0644
1	149	3.90802	13.2038
1	219	3.80846	19.141
1	186	3.53543	15.5151
1	162	3.65359	16.0398
1	242	4.00737	20.2337
1	254	4.35387	21.0236
5	239	3.67887	18.9246
1	251	3.99314	20.3304
1	240	4.25622	19.803
1	171	3.29199	15.6842
1	206	3.90417	17.8633
1	258	4.08994	20.3361
1	308	4.37899	23.5782
5	240	3.49121	19.7734
1	160	3.55348	14.9293
1	309	4.49901	24.4592
1	151	3.18928	14.7778
1	175	3.35964	17.0052
5	200	3.80002	18.4443
1	203	3.58493	16.8144
5	246	3.58408	19.2632
5	219	3.66789	19.2265
1	355	4.45866	28.3532
1	279	3.73174	23.2023
1	227	3.72248	20.3662
1	274	3.84306	21.9814
1	301	4.4805	25.2119
1	176	3.58035	14.8497
5	54	2.09289	7.79697
5	175	3.48323	15.988
1	289	4.1036	25.8504
5	95	2.36429	10.6306
1	251	4.16464	19.8411
5	143	3.69452	13.3141
1	245	4.20245	20.6593
1	282	3.60288	21.6587
1	304	4.20458	24.0808
1	236	4.02218	18.8845
1	213	3.81492	17.2148
1	228	4.30332	18.242
1	246	4.30298	19.1555
1	250	3.72225	21.3242
1	321	4.45297	25.454
1	236	3.88389	20.3661
5	165	3.15027	15.8734
1	298	4.39617	24.0472
1	209	3.56571	16.7868
1	134	3.54275	13.2878
1	240	3.89878	19.8645
5	233	3.35226	18.995
1	311	3.98396	25.057
1	322	4.25215	26.1287
1	209	3.72553	18.5823
1	261	3.81416	21.1213
1	399	4.72991	33.1798
1	248	3.54848	20.5467
1	299	4.00913	24.6756
1	159	3.30705	15.0868
1	214	3.6624	18.4241
1	327	4.40263	26.8536
5	129	3.19421	12.7352
5	146	2.73403	14.8001
1	296	4.14722	23.5269
1	237	3.79135	20.1728
1	364	4.57932	28.0023
1	282	3.96404	22.3049
1	302	4.52943	24.2337
1	125	2.54624	12.8568
1	238	3.37413	19.1349
1	256	3.89759	21.3616
1	267	4.00342	22.6744
1	182	3.73066	16.5375
1	192	3.5627	17.077
1	170	3.43977	16.2323
1	119	2.42335	12.5594
1	348	4.45554	26.5094
1	186	3.4164	17.6793
1	190	3.63857	18.6884
1	262	3.44516	22.2009
1	132	2.7891	13.5234
1	287	3.51947	23.4155
1	151	3.48953	14.596
1	160	3.46875	16.34
1	299	4.20067	24.7565
1	225	3.99506	19.6864
1	265	3.74948	22.9698
1	253	3.26267	22.826
1	195	3.56896	16.6765
1	239	4.15834	20.015
1	180	2.95533	16.3619
1	261	3.98366	21.2431
1	264	3.38108	21.1775
1	170	2.85562	15.5152
1	201	3.27128	19.1826
1	284	4.19631	24.2732
1	254	4.24918	22.0116
4	172	3.9561	15.561
4	140	3.47083	14.7112
4	97	1.24645	12.6734
4	182	3.48335	17.957
1	359	3.96966	27.7888
4	183	3.60293	18.2991
4	176	4.1379	17.026
4	271	4.23157	24.4727
4	89	2.89053	10.597
4	273	4.19696	24.3379
4	171	2.44447	17.4645
1	319	4.4266	26.8833
4	112	3.02407	11.7587
4	62	1.31913	8.87462
1	293	4.04585	22.9398
4	175	3.39383	16.5516
4	169	2.9965	17.9071
4	70	1.92361	8.97175
4	123	3.04117	12.9589
4	149	3.30557	13.0995
4	145	3.29554	15.8035
4	191	3.4624	16.9907
4	160	3.49022	16.2376
4	275	3.70488	27.0892
4	68	2.69019	7.85346
4	112	3.41589	12.0937
4	134	2.52269	13.9614
4	119	2.36066	13.1073
4	216	4.02506	19.9726
4	125	2.81391	13.4217
4	100	1.57818	12.6999
4	117	2.53932	13.561
4	220	3.64181	20.0012
4	125	2.86094	13.0092
4	122	2.94348	12.462
4	111	2.88725	12.8784
4	92	2.26741	9.86282
4	79	1.07681	9.49802
1	226	3.81945	19.6082
1	228	3.50055	20.0463
4	95	1.54357	11.2228
4	132	2.77803	13.4711
4	176	3.67353	15.422
4	93	2.81135	10.5464
4	106	2.66782	11.6462
1	146	3.1873	14.0019
4	123	2.82718	14.2625
1	142	2.93309	14.5681
4	157	3.7623	15.2204
4	114	2.83652	12.3982
1	425	4.67369	31.8779
1	89	2.87089	10.8379
1	252	3.73772	21.8294
1	324	4.17049	24.6158
1	239	4.18258	19.9553
4	120	2.76705	12.9827
1	287	3.68202	23.262
4	98	2.5453	11.092
4	103	2.23438	11.3762
1	296	4.11393	25.2872
1	263	3.60031	22.4877
1	242	3.68733	21.5688
1	115	2.95475	12.7382
1	280	3.32363	24.0534
1	185	3.53331	17.9209
1	282	4.38832	23.6585
1	216	3.76485	18.6607
1	257	3.43016	20.9191
1	188	3.39495	15.9854
1	267	3.75865	21.3289
1	199	3.49043	17.8173
1	171	3.13782	16.1742
1	282	4.18134	23.965
1	309	4.18943	23.274
1	398	4.19503	30.592
1	270	4.12356	21.5936
1	362	4.43443	28.8196
1	339	4.41481	26.518
1	347	4.59911	27.6237
4	107	2.36856	12.8514
4	109	2.54761	11.6235
4	107	2.58378	11.2962
4	78	2.18629	8.95735
4	179	3.43001	17.6228
4	117	3.18994	11.1235
4	150	3.43057	14.1806
4	86	3.79403	9.9616
1	289	3.80477	22.3944
1	166	3.02983	16.1811
1	245	4.30513	20.9342
1	307	4.53322	23.4576
4	98	2.2107	11.745
1	183	3.37803	18.0539
4	211	3.79395	18.4766
1	237	3.95722	20.1877
1	296	4.34959	24.445
1	190	2.89797	16.6759
1	141	3.2875	13.9888
4	161	2.28794	15.4113
1	243	3.63006	19.895
4	125	3.3482	12.5323
1	203	3.69173	17.2192
4	224	3.94174	19.1981
4	146	3.28303	14.5682
4	83	2.07895	9.80236
4	64	1.41827	8.99798
4	150	3.17576	14.4479
4	219	3.70749	19.8587
4	186	3.51433	17.0118
4	197	3.65346	18.089
1	374	4.23393	29.7868
1	236	3.84103	19.7573
1	189	3.66349	17.3212
4	95	3.14078	11.0461
1	153	3.61306	14.4603
4	153	2.34169	15.9676
4	125	2.90938	14.5198
1	149	3.26815	14.9181
1	159	2.60856	15.4943
1	231	4.14872	19.0283
4	115	2.62388	12.4986
1	266	4.1503	21.6718
4	108	2.48212	13.227
4	107	2.99089	10.1497
1	322	4.33968	24.4838
1	264	4.08904	22.0072
1	154	3.45542	15.2735
1	219	3.36436	20.3259
4	146	3.18687	14.8025
3	133	2.89169	12.4811
1	259	3.52158	20.4506
1	244	4.09106	20.4844
4	102	1.22362	14.5689
1	244	3.37626	20.1224
4	136	2.84967	14.4324
3	85	2.23529	9.6755
4	198	3.08604	19.6399
4	99	1.50041	11.987
4	96	2.99194	10.8624
4	140	2.40037	14.7731
1	205	2.76792	18.9141
1	239	3.43165	20.1437
1	225	3.53031	20.6943
3	154	2.0346	15.8908
4	245	4.03597	21.1207
4	105	3.0469	10.5219
3	147	3.38665	13.4972
4	134	3.30933	14.6884
4	109	2.71956	11.7486
3	87	2.46059	10.2176
3	102	2.6036	11.5559
3	84	2.27131	9.03058
4	94	2.38898	11.3684
4	168	3.6401	17.0612
4	100	2.37734	12.1773
4	98	2.64826	10.2026
4	108	2.87101	10.9832
4	267	4.21248	22.5862
4	151	3.4458	15.686
4	166	3.53299	14.3534
4	193	3.04841	19.5254
4	72	1.50003	8.07252
4	141	2.14508	14.2615
4	148	3.24599	13.5319
4	82	2.109	9.19835
4	137	3.48227	13.0774
4	162	3.62675	14.587
4	108	2.11879	11.7452
4	109	2.49865	12.549
4	115	3.21479	12.1571
4	179	3.44185	18.0272
1	314	4.30494	25.9716
1	353	4.20397	27.7645
1	173	3.4828	16.0849
4	125	2.86847	12.9319
1	274	3.71604	22.7486
4	140	2.89186	13.9462
1	174	3.69632	15.1485
1	121	2.83354	11.1444
4	120	2.58803	13.3796
4	172	3.81209	17.1123
1	153	3.20877	13.4907
4	147	3.6981	14.2976
1	157	3.54669	14.0378
4	172	3.7067	15.7681
1	215	4.0976	18.3277
4	268	3.67116	24.2194
4	172	3.61988	17.078
1	281	4.26178	22.4563
4	188	3.57344	17.2211
1	389	4.65511	29.5743
4	262	3.85663	24.8779
1	327	4.54837	27.8233
1	155	3.69103	14.0696
4	147	3.37502	14.4923
1	321	4.68646	23.8853
4	193	3.54953	17.4841
1	132	3.37624	12.5268
4	115	2.57126	13.9395
1	238	3.81564	19.7612
4	150	3.71068	13.3013
1	206	3.9413	17.6765
1	179	3.59225	16.2297
1	294	4.57291	21.8733
4	173	3.6621	16.5196
4	162	3.00945	15.8136
4	101	2.98635	10.5489
4	194	2.85997	18.4957
4	229	3.94964	19.6407
4	103	3.11002	11.4356
1	255	3.42328	22.601
1	161	3.78639	14.9511
1	236	3.39194	19.057
1	212	3.78632	18.5871
1	200	3.78412	16.3396
1	159	2.74067	15.1076
1	237	3.99027	21.6592
1	270	4.23209	22.4092
1	307	4.29438	24.6332
4	96	2.65003	10.9329
4	148	3.21588	14.5468
4	168	3.31723	16.3616
4	280	4.05438	24.7552
1	234	3.30176	19.3277
4	223	4.22537	18.962
4	140	3.57173	13.7976
4	191	3.87526	16.599
4	165	3.55522	16.0019
1	239	3.70978	20.8472
4	237	4.18979	20.2369
4	172	3.4879	17.5675
4	160	3.45577	14.1553
4	128	2.71502	12.9751
4	119	3.47998	12.4248
4	219	3.94949	18.8463
4	189	3.62707	17.8639
1	153	3.2862	14.1001
4	191	3.69086	17.6163
4	130	3.36971	12.8742
1	160	2.64489	15.1198
4	227	3.87366	18.9467
4	161	3.58896	15.0493
4	276	4.23371	22.7898
4	145	3.42771	13.7482
4	195	3.77136	17.5998
1	191	3.62515	16.746
4	251	3.74988	24.0447
4	192	3.92449	17.7899
4	155	3.42924	14.5638
4	88	3.15698	9.67174
4	200	3.62168	17.3856
4	109	2.5143	11.8102
4	163	3.52311	16.3599
4	158	3.61411	14.4472
4	147	3.43502	15.1047
4	173	2.80422	17.1624
4	141	2.86324	13.8258
4	218	3.91292	20.9099
4	184	3.61407	17.6679
4	87	2.91888	9.38881
4	118	3.27281	12.9899
4	179	3.37003	17.0055
4	84	2.62653	10.1141
4	177	3.90508	17.2434
4	129	3.04746	13.0158
4	128	3.28176	11.9534
4	148	3.32724	13.3776
4	77	2.73884	9.31484
4	110	2.76005	11.8992
4	165	3.43327	16.1094
4	75	2.27868	8.04855
4	101	3.07475	11.2113
4	196	3.79431	17.5437
4	205	3.43613	18.099
4	165	3.37365	14.7878
4	125	3.33897	13.2136
4	212	3.31002	20.9157
4	125	2.93657	13.5728
4	165	3.74355	14.9486
4	208	3.78365	19.3225
4	217	3.79572	17.9958
4	70	2.5426	7.87495
4	122	2.7337	12.2039
4	170	3.5824	15.5967
1	224	3.89474	19.4962
1	145	3.49601	13.7129
4	234	3.36096	18.9091
4	170	2.89039	16.6761
4	269	3.5468	21.2863
4	120	2.92538	11.8959
4	261	3.53504	20.6373
4	278	3.55098	22.267
1	251	3.29178	21.2758
1	280	4.17954	23.422
4	168	3.29265	17.0397
4	159	3.26948	15.3437
1	291	3.65462	22.6306
1	242	3.39855	19.111
4	180	3.1499	17.4654
4	130	3.1333	14.917
4	126	2.94152	12.3831
1	285	3.60294	21.7046
1	316	4.12033	23.9019
4	237	3.73379	22.1718
1	158	3.08193	15.2484
4	265	3.53278	21.266
4	236	4.18701	19.7354
4	173	3.53701	17.0088
4	159	3.47904	15.1327
4	136	3.49162	12.6152
4	143	3.55784	13.2744
4	180	3.78079	16.5342
4	130	3.30939	13.9257
4	165	3.50358	15.84
4	111	2.54171	10.6723
4	135	2.64544	14.8858
4	173	3.70165	16.5823
4	122	3.01	13.1399
4	163	3.08413	16.7031
4	202	3.97538	18.0636
4	149	3.19381	13.2503
4	149	3.1729	14.1958
4	122	3.20156	11.8414
4	179	3.5536	16.5224
5	168	2.84901	16.7856
3	102	2.38604	11.4871
1	120	2.0674	13.6052
3	169	2.64111	16.2544
3	180	3.29812	18.2881
3	186	3.30179	17.8542
2	160	2.95863	16.5723
3	166	3.40315	14.9487
3	207	3.48042	19.4215
2	210	3.13223	19.628
3	207	3.82943	19.1939
5	221	3.49459	20.8805
5	192	3.67907	17.3496
3	208	3.50881	18.4465
2	165	3.1	15.5239
3	123	0.604912	13.7923
5	140	2.50702	13.8972
2	236	3.64229	21.5335
3	227	3.43615	21.6216
5	131	2.61223	14.2231
5	109	2.0131	13.2937
3	114	3.1766	13.0415
2	220	3.39062	19.887
5	175	3.15179	15.9124
3	172	3.47878	17.063
3	212	3.48136	19.9827
1	205	3.27728	18.2267
5	106	2.4482	11.6951
1	318	4.08636	26.85
3	235	3.78138	23.4444
3	158	3.53539	15.0921
5	162	3.24321	16.0565
1	271	4.03312	25.685
5	188	2.50816	19.1518
3	213	3.16958	20.8207
1	216	3.54241	19.1958
3	189	3.29335	18.4813
5	140	2.61093	12.8653
5	145	1.28309	16.9256
1	97	2.8892	10.8455
3	228	3.58868	21.5273
5	118	2.64319	12.079
3	122	2.58725	12.53
1	112	2.04613	12.1494
3	287	4.00081	27.4447
3	131	2.80606	14.1122
3	118	2.80432	13.2158
1	300	4.03863	25.2005
3	191	3.28252	18.9938
3	229	2.50446	21.8348
3	162	2.79642	16.2311
1	320	4.24324	27.2853
3	101	2.19091	11.7549
3	98	2.7541	10.9694
1	250	3.63683	21.7722
3	199	3.66504	18.5373
3	107	2.35102	12.2577
3	113	2.41005	12.5185
5	149	3.49552	14.7272
1	141	2.68071	14.9948
3	206	3.41497	19.2794
3	154	3.24717	15.7402
5	252	4.05208	22.154
3	138	2.75589	15.4151
3	208	3.56914	19.6524
1	252	3.90651	22.5768
5	170	3.57808	17.597
3	107	2.47028	12.0626
3	217	3.64525	20.7311
3	192	2.88488	18.7484
3	62	2.10619	9.54514
1	93	2.24594	11.471
1	122	1.87971	12.6928
5	96	1.66318	10.5536
3	117	1.6512	13.1419
3	209	3.77595	18.9222
1	165	3.13493	15.3162
3	199	2.86313	19.2813
3	173	3.08263	16.4543
5	210	3.17116	19.7887
3	153	2.71023	14.6755
3	86	1.72607	10.5539
3	69	1.53845	9.4634
1	242	3.67152	21.358
3	236	3.8747	20.7767
3	110	2.22057	12.1602
3	94	2.22894	10.9175
5	191	2.73296	17.5876
3	194	3.28572	19.3842
1	169	3.30483	17.214
3	218	3.86241	19.9191
5	122	3.49625	12.8949
1	140	2.23991	15.0529
3	193	3.36907	19.8884
3	112	1.95861	12.1255
3	124	2.33409	14.2205
5	214	3.4977	20.4735
1	137	2.89672	14.7191
3	223	3.97542	21.5659
5	179	2.52767	19.0889
1	307	4.05297	25.9404
3	108	1.84977	13.878
3	204	2.77289	18.4292
3	173	2.58017	17.392
3	125	2.14028	14.5918
3	152	1.57303	15.0792
3	131	3.43733	13.6895
3	181	3.02349	16.3358
3	172	2.59937	18.0421
3	149	2.31155	14.7421
3	236	3.7003	21.8754
3	134	2.73093	12.5525
3	152	2.75056	16.1333
3	233	3.79069	19.2432
3	94	1.46291	11.6738
3	162	2.19937	17.1094
3	167	2.0292	18.049
3	83	1.47644	10.0682
3	268	3.98471	24.4515
3	129	2.75842	13.9624
3	212	2.93532	21.1963
3	167	3.35784	15.7539
3	215	3.39132	20.8471
3	166	2.78725	18.1035
3	254	3.51569	24.5475
3	155	3.28822	15.6054
3	322	4.3514	25.7644
3	97	2.59241	11.3514
3	134	2.82978	14.1818
3	193	3.30459	17.9414
3	249	3.21368	23.6824
3	120	2.44144	12.9138
3	231	3.72808	20.6774
3	228	3.73169	21.8347
3	153	3.60876	15.6677
3	203	2.96152	19.0438
3	361	4.53036	29.3985
3	148	3.50171	15.1655
3	187	2.81909	19.2788
3	152	2.70552	15.336
3	240	3.38446	21.3305
3	165	1.902	17.3824
3	224	3.32015	19.8984
3	145	3.11172	14.3077
3	129	1.60142	13.4895
3	124	2.11483	13.9829
3	227	3.67724	22.4405
3	106	2.50829	12.3636
3	218	3.76826	20.8918
3	256	3.60769	22.087
3	165	2.5518	17.0702
3	239	3.35233	19.8797
3	334	4.23262	28.8023
3	203	3.05247	18.3665
3	163	2.69322	15.1667
3	108	2.25602	12.33
3	195	3.41242	16.9596
3	260	3.98662	23.2387
3	139	1.94914	14.9544
3	93	2.6832	11.164
3	234	3.92863	20.4708
3	116	2.82262	12.1452
3	125	3.19841	14.2318
3	238	3.95201	21.1159
3	265	3.80014	26.2823
3	178	3.37989	17.0099
3	208	3.73358	20.1036
3	217	2.77595	21.7485
3	155	2.23094	16.2584
3	100	2.92637	12.4031
3	147	3.00097	15.4648
3	112	2.49064	11.5493
3	194	3.51518	17.0215
3	152	3.75424	15.6286
3	141	3.08364	14.6162
3	138	1.51199	15.8646
3	156	3.13713	14.7231
3	153	2.29889	16.166
3	220	3.14618	19.7176
3	268	4.02436	23.8186
3	234	3.23532	22.4358
3	208	3.49506	19.8659
3	174	3.4525	17.5268
3	119	2.72718	12.3473
3	244	3.28037	20.9982
3	210	3.07669	19.6782
3	148	2.15709	13.7836
3	134	3.18573	13.1984
3	269	3.58101	24.7291
3	264	3.96446	26.3225
3	199	3.40167	18.4737
3	157	3.37238	15.6182
3	230	3.31366	21.5365
3	220	3.81543	19.4546
3	171	2.41513	17.753
3	190	3.40223	18.9601
3	200	3.38614	19.6142
3	135	3.27184	13.0716
3	196	3.30813	17.7396
3	199	3.85701	17.4469
3	195	3.44997	18.8497
3	181	3.07252	17.5561
3	127	2.638	13.0464
3	212	3.87548	19.1417
3	192	3.67687	18.4232
3	97	2.19673	10.8662
3	256	3.70951	23.2995
3	195	3.85662	18.4343
3	159	3.70738	17.3515
3	165	3.41076	15.3191
3	217	3.0502	21.0679
3	185	2.76784	19.7675
3	165	3.49768	15.8176
3	117	3.32451	13.4408
3	203	3.62044	19.8631
3	66	1.57151	7.61243
3	139	3.0708	14.6136
3	203	3.4969	17.507
3	155	3.008	14.9326
3	220	3.59293	18.9821
3	278	3.8894	25.7426
3	148	2.82799	15.2743
3	138	2.70356	14.5801
3	238	3.57867	20.9552
3	259	3.74052	21.9546
3	115	2.8508	12.0721
3	112	2.41959	11.1353
3	128	2.62232	14.174
3	141	3.06118	16.0428
3	132	2.69133	14.1575
3	215	2.46945	24.1086
3	158	2.57399	15.5376
3	155	2.86942	15.4122
3	108	1.78825	11.4268
3	203	3.47727	18.7777
3	201	3.27271	19.0512
3	102	2.94783	11.8332
3	176	3.15286	16.0617
3	128	2.69448	13.181
3	226	3.62172	21.3041
3	186	3.45347	17.0682
3	174	3.05083	16.8001
3	274	3.68771	24.1926
3	172	3.52982	15.3466
3	180	2.86124	18.6348
3	187	3.35238	18.1253
3	163	2.15913	18.5391
3	69	2.49296	9.95332
3	223	3.73962	20.9665
3	222	3.24215	21.9275
3	133	3.26927	13.7421
3	154	2.73399	14.9513
3	148	2.94851	14.3683
3	74	2.53364	9.42128
3	153	3.32379	15.4711
3	171	3.27035	15.9389
3	208	3.72012	18.2688
3	112	2.69518	11.7818
3	225	3.5303	21.4821
3	220	3.95144	19.9622
3	298	3.7544	25.3004
3	176	3.33048	17.0523
3	88	1.52991	10.2408
3	191	2.41462	19.4442
3	227	3.23433	22.3112
3	225	3.97208	20.5178
3	152	3.23727	14.9327
3	155	3.00346	15.3675
3	242	3.85803	21.6787
3	126	3.06553	12.9474
3	152	3.31696	14.7235
3	118	2.16936	12.0852
3	253	3.61786	22.22
3	171	2.92406	18.0782
3	180	3.70175	17.9112
3	186	3.27229	18.1088
3	137	2.85568	14.969
3	189	2.92297	18.1375
3	221	3.56762	20.2705
3	142	2.91189	13.4945
3	155	2.51139	15.8223
3	154	3.19034	15.0211
3	118	2.14513	12.8768
3	151	2.17856	15.2627
3	277	3.25065	26.1113
3	314	4.4263	27.8528
3	120	3.20636	13.1355
3	106	2.93205	12.6392
3	204	3.40038	19.902
3	187	3.18545	19.0557
3	181	2.73134	17.6144
3	268	3.92222	22.6079
3	237	3.60056	21.5337
3	207	3.28364	18.1154
3	177	3.39319	17.2253
3	236	3.42981	21.5612
3	176	3.63029	16.3805
3	201	3.36961	18.5639
3	275	4.42772	25.4577
3	240	3.50205	23.0631
3	140	2.7618	13.5121
3	208	2.61791	21.4974
3	66	1.97537	9.17868
3	122	2.66474	12.8155
3	149	3.20425	13.8336
3	155	3.21523	15.5894
3	218	3.50926	20.0885
3	157	3.16233	15.1089
3	308	4.06794	25.912
3	138	2.11085	13.9577
3	158	2.40263	16.2803
3	136	2.91648	13.8122
3	201	2.89573	19.9065
3	142	2.63181	15.5454
3	314	3.8435	27.4393
3	290	3.54154	28.2476
3	250	3.56068	22.0385
3	185	2.63126	19.1863
3	56	2.15549	8.29972
3	192	3.65428	17.4778
3	234	3.69515	22.7307
3	220	2.90122	21.5322
3	257	4.10364	22.1257
3	257	3.7978	22.381
3	114	2.8012	13.5406
3	121	2.7152	13.794
3	135	2.38794	13.8253
3	199	3.64791	18.6314
3	217	3.34892	21.0076
3	231	3.99954	20.5125
3	182	3.20161	17.7729
3	98	2.58821	11.5002
3	254	3.67508	23.1812
3	170	3.84838	15.6844
3	164	3.27819	17.5452
3	196	3.63871	18.7049
3	233	3.56332	21.4353
3	175	3.07386	15.9314
3	285	3.95464	26.7176
3	128	3.41188	12.2083
3	107	2.1777	12.964
3	141	2.79986	14.8493
3	264	3.39691	24.4205
3	137	3.27189	13.9484
3	94	0.838231	11.2381
3	194	3.52303	18.1163
3	200	3.3018	19.439
3	137	2.80899	14.2017
3	161	2.76509	17.095
3	209	3.85231	19.9683
3	205	3.71304	18.4629
3	309	3.93822	27.3098
3	232	3.83704	21.8553
4	121	2.49418	13.1465
4	148	3.16288	15.6609
3	207	2.38647	22.8512
3	109	2.42978	11.3151
3	270	3.45881	23.7491
3	218	3.81882	21.4841
3	220	3.65414	20.906
3	192	2.66991	18.4312
4	163	2.95846	17.9489
4	162	2.77488	16.7514
3	155	2.87509	15.6907
3	121	2.71344	13.7867
4	124	2.50002	13.5226
4	213	3.33974	21.5579
3	218	3.53682	20.893
4	147	2.33171	16.3681
4	189	2.96527	18.7038
4	130	2.78318	14.6911
4	208	3.0229	20.6373
4	132	3.27333	14.5675
3	117	2.84307	13.4414
4	201	3.75548	19.3505
4	268	3.78195	24.1534
4	141	3.3095	14.1264
4	147	2.88479	14.6667
4	253	3.73367	23.8218
4	95	2.49559	12.2455
4	107	2.46907	11.6474
4	243	3.84247	23.0134
4	191	3.43529	18.3212
4	206	3.18032	20.3599
4	85	1.67103	11.2072
4	133	3.25425	12.4951
4	149	3.24191	14.9045
3	232	3.50691	21.8593
4	171	3.44793	17.0683
4	117	1.38747	16.2614
3	215	3.67144	20.3956
4	146	2.66529	15.4094
4	233	3.30217	21.433
4	195	3.63787	19.4099
3	234	3.61347	22.3421
4	204	2.9618	19.8918
4	231	3.11179	21.836
3	190	2.55874	20.9592
4	177	2.8832	18.7089
4	135	2.12426	14.1748
3	311	4.26934	25.1867
4	267	4.16809	24.6778
3	181	3.19052	17.518
4	216	3.11436	20.1086
3	216	3.73169	20.0257
3	192	3.21641	18.125
4	258	4.04156	23.4184
4	94	2.62242	9.97938
4	269	4.05772	26.5686
4	211	3.58857	20.5132

## Sheet: Fig.2
Differentially abundant taxa among countries (Fig. 2a) ,obesity status (Fig. 2b), between obese and non-obese in Ghana (Fig. 2c), South Africa (Fig. 2d), Jamaica (Fig. 2e), US (Fig. 2f) by Ancombc. Tests adjusted for age, sex, country (obesity status), bmi (for country). Shown are representative taxa with >1.4 log fold change in at least one group for country only. se- standard error of beta; q-v…
Fig. 2a
asv	log_fold_change	se	p_val	q_val	Kingdom	Phylum	Class	Order	Family	Genus	Species	Taxa	ci_low	ci_up	star	type
ASV10084	1.60877	0.184478	2.77e-18	8.7e-18	k__Bacteria	p__Firmicutes	c__Clostridia	o__Clostridia_UCG-014	f__Clostridia_UCG-014	Clostridia_UCG-014	NA	ASV10084_Clostridia_UCG-014	1.24719	1.97035	***	Ghana-USA
ASV10349	-2.15758	0.136824	5.09e-56	8.68e-55	k__Bacteria	p__Firmicutes	c__Bacilli	o__Erysipelotrichales	f__Erysipelotrichaceae	[Clostridium]_innocuum	NA	ASV10349_[Clostridium]_innocuum	-2.42576	-1.88941	***	Ghana-USA
ASV10646	0.515825	0.218015	0.017981	0.0220383	k__Bacteria	p__Firmicutes	c__Negativicutes	o__Veillonellales-Selenomonadales	f__Veillonellaceae	Dialister	NA	ASV10646_Dialister	0.088516	0.943134	*	Ghana-USA
ASV10945	1.51627	0.150452	6.9e-24	2.95e-23	k__Bacteria	p__Firmicutes	c__Negativicutes	o__Veillonellales-Selenomonadales	f__Veillonellaceae	Veillonella	NA	ASV10945_Veillonella	1.22139	1.81116	***	Ghana-USA
ASV11120	-1.38263	0.136287	3.49e-24	1.54e-23	k__Bacteria	p__Firmicutes	c__Clostridia	o__Lachnospirales	f__Lachnospiraceae	Anaerostipes	NA	ASV11120_Anaerostipes	-1.64975	-1.11551	***	Ghana-USA
ASV11364	-2.24923	0.17723	6.63e-37	5.47e-36	k__Bacteria	p__Firmicutes	c__Clostridia	o__Lachnospirales	f__Lachnospiraceae	Sellimonas	NA	ASV11364_Sellimonas	-2.5966	-1.90185	***	Ghana-USA
ASV11529	-2.45516	0.132932	3.65e-76	1.45e-74	k__Bacteria	p__Firmicutes	c__Clostridia	o__Lachnospirales	f__Lachnospiraceae	Eisenbergiella	NA	ASV11529_Eisenbergiella	-2.71571	-2.19461	***	Ghana-USA
ASV165	2.76703	0.160136	6.75e-67	1.79e-65	k__Bacteria	p__Proteobacteria	c__Gammaproteobacteria	o__Pasteurellales	f__Pasteurellaceae	Haemophilus	NA	ASV165_Haemophilus	2.45316	3.0809	***	Ghana-USA
ASV1716	-1.38109	0.156639	1.18e-18	3.9e-18	k__Bacteria	p__Bacteroidota	c__Bacteroidia	o__Bacteroidales	f__Rikenellaceae	Alistipes	NA	ASV1716_Alistipes	-1.6881	-1.07408	***	Ghana-USA
ASV1853	-1.17573	0.146259	9.08e-16	2.55e-15	k__Bacteria	p__Bacteroidota	c__Bacteroidia	o__Bacteroidales	f__Tannerellaceae	Parabacteroides	NA	ASV1853_Parabacteroides	-1.46239	-0.889058	***	Ghana-USA
ASV227	2.94548	0.177064	3.88e-62	9.27e-61	k__Bacteria	p__Proteobacteria	c__Gammaproteobacteria	o__Enterobacterales	f__Enterobacteriaceae	Enterobacteriaceae	NA	ASV227_Enterobacteriaceae	2.59843	3.29252	***	Ghana-USA
ASV2718	2.40728	0.146057	4.96e-61	1.08e-59	k__Bacteria	p__Firmicutes	c__Bacilli	o__RF39	f__RF39	Bacilli_RF39	NA	ASV2718_Bacilli_RF39	2.12101	2.69355	***	Ghana-USA
ASV3067	3.09902	0.137156	4.87e-113	1.16e-110	k__Bacteria	p__Firmicutes	c__Bacilli	o__Lactobacillales	f__Leuconostocaceae	Weissella	NA	ASV3067_Weissella	2.83019	3.36785	***	Ghana-USA
ASV3652	-2.02681	0.115453	5.42e-69	1.62e-67	k__Bacteria	p__Firmicutes	c__Clostridia	o__Peptostreptococcales-Tissierellales	f__Anaerovoracaceae	[Eubacterium]_brachy	NA	ASV3652_[Eubacterium]_brachy	-2.2531	-1.80053	***	Ghana-USA
ASV3819	-0.670823	0.188614	0.000376	0.000534	k__Bacteria	p__Firmicutes	c__Clostridia	o__Peptostreptococcales-Tissierellales	f__Anaerovoracaceae	Mogibacterium	NA	ASV3819_Mogibacterium	-1.04051	-0.30114	***	Ghana-USA
ASV4633	0.843826	0.157002	7.67e-08	1.37e-07	k__Bacteria	p__Firmicutes	c__Clostridia	o__Oscillospirales	f__Oscillospiraceae	Oscillospiraceae_UCG-002	NA	ASV4633_Oscillospiraceae_UCG-002	0.536102	1.15155	***	Ghana-USA
ASV5363	1.36422	0.14413	2.93e-21	1.05e-20	k__Bacteria	p__Actinobacteriota	c__Coriobacteriia	o__Coriobacteriales	f__Atopobiaceae	Olsenella	NA	ASV5363_Olsenella	1.08173	1.64672	***	Ghana-USA
ASV5405	-1.64423	0.138225	1.25e-32	8.8e-32	k__Bacteria	p__Actinobacteriota	c__Coriobacteriia	o__Coriobacteriales	f__Eggerthellaceae	Adlercreutzia	NA	ASV5405_Adlercreutzia	-1.91515	-1.37331	***	Ghana-USA
ASV551	-1.37388	0.161774	2.02e-17	6.04e-17	k__Bacteria	p__Bacteroidota	c__Bacteroidia	o__Bacteroidales	f__Bacteroidaceae	Bacteroides	NA	ASV551_Bacteroides	-1.69095	-1.0568	***	Ghana-USA
ASV5519	-2.19484	0.170493	6.35e-38	5.62e-37	k__Bacteria	p__Actinobacteriota	c__Coriobacteriia	o__Coriobacteriales	f__Eggerthellaceae	Eggerthella	NA	ASV5519_Eggerthella	-2.52901	-1.86068	***	Ghana-USA
ASV5665	2.47999	0.13203	1.03e-78	4.93e-77	k__Bacteria	p__Firmicutes	c__Clostridia	o__Oscillospirales	f__Butyricicoccaceae	Butyricicoccaceae	NA	ASV5665_Butyricicoccaceae	2.22121	2.73877	***	Ghana-USA
ASV6820	-2.69839	0.127515	2.17e-99	1.73e-97	k__Bacteria	p__Firmicutes	c__Clostridia	o__Oscillospirales	f__Ruminococcaceae	Ruminococcaceae_UBA1819	NA	ASV6820_Ruminococcaceae_UBA1819	-2.94832	-2.44846	***	Ghana-USA
ASV7374	1.98689	0.171584	5.22e-31	3.28e-30	k__Bacteria	p__Firmicutes	c__Clostridia	o__Lachnospirales	f__Lachnospiraceae	[Eubacterium]_ruminantium	NA	ASV7374_[Eubacterium]_ruminantium	1.65058	2.32319	***	Ghana-USA
ASV7981	-0.707588	0.127643	2.96e-08	5.49e-08	k__Bacteria	p__Firmicutes	c__Clostridia	o__Lachnospirales	f__Lachnospiraceae	Lachnoclostridium	NA	ASV7981_Lachnoclostridium	-0.957769	-0.457408	***	Ghana-USA
ASV8198	1.41248	0.149871	4.32e-21	1.47e-20	k__Bacteria	p__Firmicutes	c__Clostridia	o__Peptostreptococcales-Tissierellales	f__Peptostreptococcaceae	Romboutsia	NA	ASV8198_Romboutsia	1.11873	1.70622	***	Ghana-USA
ASV8565	-2.37095	0.109815	2.21e-103	2.64e-101	k__Bacteria	p__Firmicutes	c__Clostridia	o__Oscillospirales	f__Ruminococcaceae	Ruminococcaceae	NA	ASV8565_Ruminococcaceae	-2.58619	-2.15571	***	Ghana-USA
ASV8650	-2.03815	0.10733	2.08e-80	1.24e-78	k__Bacteria	p__Firmicutes	c__Clostridia	o__Oscillospirales	f__Ruminococcaceae	Ruminococcaceae_DTU089	NA	ASV8650_Ruminococcaceae_DTU089	-2.24852	-1.82779	***	Ghana-USA
ASV884	3.07748	0.193181	3.89e-57	7.15e-56	k__Bacteria	p__Bacteroidota	c__Bacteroidia	o__Bacteroidales	f__Prevotellaceae	Prevotella	NA	ASV884_Prevotella	2.69885	3.45612	***	Ghana-USA
ASV9026	-1.82533	0.128386	7.13e-46	9.47e-45	k__Bacteria	p__Firmicutes	c__Clostridia	o__Oscillospirales	f__Oscillospiraceae	Flavonifractor	NA	ASV9026_Flavonifractor	-2.07697	-1.5737	***	Ghana-USA
ASV9733	2.60691	0.147453	6.02e-70	2.06e-68	k__Bacteria	p__Firmicutes	c__Clostridia	o__Clostridiales	f__Clostridiaceae	Clostridium_ss_1	NA	ASV9733_Clostridium_ss_1	2.3179	2.89592	***	Ghana-USA
ASV10084	2.85765	0.179739	6.45e-57	2.2e-55	k__Bacteria	p__Firmicutes	c__Clostridia	o__Clostridia_UCG-014	f__Clostridia_UCG-014	Clostridia_UCG-014	NA	ASV10084_Clostridia_UCG-014	2.50536	3.20993	***	Jamaica-USA
ASV10349	-1.16202	0.140658	1.44e-16	5.74e-16	k__Bacteria	p__Firmicutes	c__Bacilli	o__Erysipelotrichales	f__Erysipelotrichaceae	[Clostridium]_innocuum	NA	ASV10349_[Clostridium]_innocuum	-1.43771	-0.886334	***	Jamaica-USA
ASV10646	1.94955	0.206961	4.51e-21	2.45e-20	k__Bacteria	p__Firmicutes	c__Negativicutes	o__Veillonellales-Selenomonadales	f__Veillonellaceae	Dialister	NA	ASV10646_Dialister	1.54391	2.35519	***	Jamaica-USA
ASV10945	1.96981	0.158045	1.18e-35	1.76e-34	k__Bacteria	p__Firmicutes	c__Negativicutes	o__Veillonellales-Selenomonadales	f__Veillonellaceae	Veillonella	NA	ASV10945_Veillonella	1.66004	2.27958	***	Jamaica-USA
ASV11120	-1.08522	0.136079	1.52e-15	5.69e-15	k__Bacteria	p__Firmicutes	c__Clostridia	o__Lachnospirales	f__Lachnospiraceae	Anaerostipes	NA	ASV11120_Anaerostipes	-1.35193	-0.818502	***	Jamaica-USA
ASV11364	-1.32492	0.19175	4.86e-12	1.45e-11	k__Bacteria	p__Firmicutes	c__Clostridia	o__Lachnospirales	f__Lachnospiraceae	Sellimonas	NA	ASV11364_Sellimonas	-1.70075	-0.949089	***	Jamaica-USA
ASV11529	-0.694998	0.149503	3.34e-06	6.09e-06	k__Bacteria	p__Firmicutes	c__Clostridia	o__Lachnospirales	f__Lachnospiraceae	Eisenbergiella	NA	ASV11529_Eisenbergiella	-0.988024	-0.401971	***	Jamaica-USA
ASV165	1.71184	0.172281	2.89e-23	1.77e-22	k__Bacteria	p__Proteobacteria	c__Gammaproteobacteria	o__Pasteurellales	f__Pasteurellaceae	Haemophilus	NA	ASV165_Haemophilus	1.37417	2.04951	***	Jamaica-USA
ASV1716	1.40787	0.157175	3.33e-19	1.62e-18	k__Bacteria	p__Bacteroidota	c__Bacteroidia	o__Bacteroidales	f__Rikenellaceae	Alistipes	NA	ASV1716_Alistipes	1.09981	1.71594	***	Jamaica-USA
ASV1853	0.938525	0.147234	1.84e-10	4.77e-10	k__Bacteria	p__Bacteroidota	c__Bacteroidia	o__Bacteroidales	f__Tannerellaceae	Parabacteroides	NA	ASV1853_Parabacteroides	0.649947	1.2271	***	Jamaica-USA
ASV227	3.38559	0.16288	5.81e-96	6.95e-94	k__Bacteria	p__Proteobacteria	c__Gammaproteobacteria	o__Enterobacterales	f__Enterobacteriaceae	Enterobacteriaceae	NA	ASV227_Enterobacteriaceae	3.06635	3.70484	***	Jamaica-USA
ASV2718	2.92466	0.161419	2.28e-73	1.36e-71	k__Bacteria	p__Firmicutes	c__Bacilli	o__RF39	f__RF39	Bacilli_RF39	NA	ASV2718_Bacilli_RF39	2.60827	3.24104	***	Jamaica-USA
ASV3067	0.251393	0.119121	0.0348234	0.044036	k__Bacteria	p__Firmicutes	c__Bacilli	o__Lactobacillales	f__Leuconostocaceae	Weissella	NA	ASV3067_Weissella	0.0179164	0.484869	*	Jamaica-USA
ASV3652	-0.844621	0.12391	9.34e-12	2.69e-11	k__Bacteria	p__Firmicutes	c__Clostridia	o__Peptostreptococcales-Tissierellales	f__Anaerovoracaceae	[Eubacterium]_brachy	NA	ASV3652_[Eubacterium]_brachy	-1.08749	-0.601756	***	Jamaica-USA
ASV3819	-1.02432	0.176535	6.54e-09	1.43e-08	k__Bacteria	p__Firmicutes	c__Clostridia	o__Peptostreptococcales-Tissierellales	f__Anaerovoracaceae	Mogibacterium	NA	ASV3819_Mogibacterium	-1.37032	-0.678308	***	Jamaica-USA
ASV4633	2.22722	0.154113	2.44e-47	6.48e-46	k__Bacteria	p__Firmicutes	c__Clostridia	o__Oscillospirales	f__Oscillospiraceae	Oscillospiraceae_UCG-002	NA	ASV4633_Oscillospiraceae_UCG-002	1.92515	2.52928	***	Jamaica-USA
ASV5363	1.14998	0.151922	3.75e-14	1.28e-13	k__Bacteria	p__Actinobacteriota	c__Coriobacteriia	o__Coriobacteriales	f__Atopobiaceae	Olsenella	NA	ASV5363_Olsenella	0.852212	1.44775	***	Jamaica-USA
ASV5405	-1.25278	0.141658	9.26e-19	4.34e-18	k__Bacteria	p__Actinobacteriota	c__Coriobacteriia	o__Coriobacteriales	f__Eggerthellaceae	Adlercreutzia	NA	ASV5405_Adlercreutzia	-1.53043	-0.975132	***	Jamaica-USA
ASV551	1.73479	0.158341	6.22e-28	4.95e-27	k__Bacteria	p__Bacteroidota	c__Bacteroidia	o__Bacteroidales	f__Bacteroidaceae	Bacteroides	NA	ASV551_Bacteroides	1.42444	2.04514	***	Jamaica-USA
ASV5519	-0.894189	0.171395	1.82e-07	3.62e-07	k__Bacteria	p__Actinobacteriota	c__Coriobacteriia	o__Coriobacteriales	f__Eggerthellaceae	Eggerthella	NA	ASV5519_Eggerthella	-1.23012	-0.558255	***	Jamaica-USA
ASV5665	-0.274851	0.0825819	0.000874015	0.00130556	k__Bacteria	p__Firmicutes	c__Clostridia	o__Oscillospirales	f__Butyricicoccaceae	Butyricicoccaceae	NA	ASV5665_Butyricicoccaceae	-0.436712	-0.112991	**	Jamaica-USA
ASV6820	0.407882	0.13113	0.00186755	0.00267272	k__Bacteria	p__Firmicutes	c__Clostridia	o__Oscillospirales	f__Ruminococcaceae	Ruminococcaceae_UBA1819	NA	ASV6820_Ruminococcaceae_UBA1819	0.150868	0.664896	**	Jamaica-USA
ASV7374	1.46304	0.153579	1.63e-21	9.06e-21	k__Bacteria	p__Firmicutes	c__Clostridia	o__Lachnospirales	f__Lachnospiraceae	[Eubacterium]_ruminantium	NA	ASV7374_[Eubacterium]_ruminantium	1.16203	1.76406	***	Jamaica-USA
ASV7981	0.513798	0.12936	7.13e-05	0.000117552	k__Bacteria	p__Firmicutes	c__Clostridia	o__Lachnospirales	f__Lachnospiraceae	Lachnoclostridium	NA	ASV7981_Lachnoclostridium	0.260252	0.767344	***	Jamaica-USA
ASV8198	0.601166	0.153504	8.99e-05	0.000145218	k__Bacteria	p__Firmicutes	c__Clostridia	o__Peptostreptococcales-Tissierellales	f__Peptostreptococcaceae	Romboutsia	NA	ASV8198_Romboutsia	0.300297	0.902035	***	Jamaica-USA
ASV8565	-1.06068	0.102753	5.57e-25	3.6e-24	k__Bacteria	p__Firmicutes	c__Clostridia	o__Oscillospirales	f__Ruminococcaceae	Ruminococcaceae	NA	ASV8565_Ruminococcaceae	-1.26207	-0.859282	***	Jamaica-USA
ASV8650	-0.564946	0.130436	1.48e-05	2.55e-05	k__Bacteria	p__Firmicutes	c__Clostridia	o__Oscillospirales	f__Ruminococcaceae	Ruminococcaceae_DTU089	NA	ASV8650_Ruminococcaceae_DTU089	-0.820601	-0.309292	***	Jamaica-USA
ASV884	2.09741	0.180691	3.76e-31	4.28e-30	k__Bacteria	p__Bacteroidota	c__Bacteroidia	o__Bacteroidales	f__Prevotellaceae	Prevotella	NA	ASV884_Prevotella	1.74326	2.45157	***	Jamaica-USA
ASV9026	0.618744	0.14298	1.51e-05	2.57e-05	k__Bacteria	p__Firmicutes	c__Clostridia	o__Oscillospirales	f__Oscillospiraceae	Flavonifractor	NA	ASV9026_Flavonifractor	0.338503	0.898985	***	Jamaica-USA
ASV9733	1.45284	0.133239	1.1e-27	8.5e-27	k__Bacteria	p__Firmicutes	c__Clostridia	o__Clostridiales	f__Clostridiaceae	Clostridium_ss_1	NA	ASV9733_Clostridium_ss_1	1.1917	1.71399	***	Jamaica-USA
ASV10084	2.11931	0.194068	9.2e-28	1.16e-26	k__Bacteria	p__Firmicutes	c__Clostridia	o__Clostridia_UCG-014	f__Clostridia_UCG-014	Clostridia_UCG-014	NA	ASV10084_Clostridia_UCG-014	1.73894	2.49969	***	South Africa-USA
ASV10349	-0.672447	0.151234	8.73e-06	1.75e-05	k__Bacteria	p__Firmicutes	c__Bacilli	o__Erysipelotrichales	f__Erysipelotrichaceae	[Clostridium]_innocuum	NA	ASV10349_[Clostridium]_innocuum	-0.968866	-0.376028	***	South Africa-USA
ASV10646	0.750489	0.207519	0.000298638	0.000479024	k__Bacteria	p__Firmicutes	c__Negativicutes	o__Veillonellales-Selenomonadales	f__Veillonellaceae	Dialister	NA	ASV10646_Dialister	0.343751	1.15723	***	South Africa-USA
ASV10945	0.647563	0.158021	4.17e-05	7.66e-05	k__Bacteria	p__Firmicutes	c__Negativicutes	o__Veillonellales-Selenomonadales	f__Veillonellaceae	Veillonella	NA	ASV10945_Veillonella	0.337842	0.957283	***	South Africa-USA
ASV11120	-0.599648	0.13318	6.71e-06	1.36e-05	k__Bacteria	p__Firmicutes	c__Clostridia	o__Lachnospirales	f__Lachnospiraceae	Anaerostipes	NA	ASV11120_Anaerostipes	-0.860681	-0.338615	***	South Africa-USA
ASV11364	-0.843557	0.187039	6.48e-06	1.34e-05	k__Bacteria	p__Firmicutes	c__Clostridia	o__Lachnospirales	f__Lachnospiraceae	Sellimonas	NA	ASV11364_Sellimonas	-1.21015	-0.476961	***	South Africa-USA
ASV11529	-1.47266	0.145868	5.76e-24	5.99e-23	k__Bacteria	p__Firmicutes	c__Clostridia	o__Lachnospirales	f__Lachnospiraceae	Eisenbergiella	NA	ASV11529_Eisenbergiella	-1.75857	-1.18676	***	South Africa-USA
ASV165	0.98856	0.179806	3.84e-08	9.67e-08	k__Bacteria	p__Proteobacteria	c__Gammaproteobacteria	o__Pasteurellales	f__Pasteurellaceae	Haemophilus	NA	ASV165_Haemophilus	0.636141	1.34098	***	South Africa-USA
ASV1716	-1.4537	0.1576	2.86e-20	2.14e-19	k__Bacteria	p__Bacteroidota	c__Bacteroidia	o__Bacteroidales	f__Rikenellaceae	Alistipes	NA	ASV1716_Alistipes	-1.7626	-1.14481	***	South Africa-USA
ASV1853	-1.04433	0.151967	6.33e-12	2.39e-11	k__Bacteria	p__Bacteroidota	c__Bacteroidia	o__Bacteroidales	f__Tannerellaceae	Parabacteroides	NA	ASV1853_Parabacteroides	-1.34218	-0.746471	***	South Africa-USA
ASV227	0.909704	0.17581	2.29e-07	5.41e-07	k__Bacteria	p__Proteobacteria	c__Gammaproteobacteria	o__Enterobacterales	f__Enterobacteriaceae	Enterobacteriaceae	NA	ASV227_Enterobacteriaceae	0.565116	1.25429	***	South Africa-USA
ASV2718	2.34637	0.166111	2.65e-45	9.05e-44	k__Bacteria	p__Firmicutes	c__Bacilli	o__RF39	f__RF39	Bacilli_RF39	NA	ASV2718_Bacilli_RF39	2.02079	2.67194	***	South Africa-USA
ASV3067	0.798883	0.144624	3.32e-08	8.43e-08	k__Bacteria	p__Firmicutes	c__Bacilli	o__Lactobacillales	f__Leuconostocaceae	Weissella	NA	ASV3067_Weissella	0.51542	1.08235	***	South Africa-USA
ASV3652	-1.31437	0.130956	1.05e-23	1.05e-22	k__Bacteria	p__Firmicutes	c__Clostridia	o__Peptostreptococcales-Tissierellales	f__Anaerovoracaceae	[Eubacterium]_brachy	NA	ASV3652_[Eubacterium]_brachy	-1.57104	-1.0577	***	South Africa-USA
ASV3819	2.33027	0.1989	1.06e-31	1.58e-30	k__Bacteria	p__Firmicutes	c__Clostridia	o__Peptostreptococcales-Tissierellales	f__Anaerovoracaceae	Mogibacterium	NA	ASV3819_Mogibacterium	1.94042	2.72011	***	South Africa-USA
ASV4633	1.1239	0.1607	2.68e-12	1.05e-11	k__Bacteria	p__Firmicutes	c__Clostridia	o__Oscillospirales	f__Oscillospiraceae	Oscillospiraceae_UCG-002	NA	ASV4633_Oscillospiraceae_UCG-002	0.808929	1.43887	***	South Africa-USA
ASV5363	2.95542	0.141775	1.66e-96	3.97e-94	k__Bacteria	p__Actinobacteriota	c__Coriobacteriia	o__Coriobacteriales	f__Atopobiaceae	Olsenella	NA	ASV5363_Olsenella	2.67754	3.2333	***	South Africa-USA
ASV5405	-1.64416	0.137923	9.21e-33	1.57e-31	k__Bacteria	p__Actinobacteriota	c__Coriobacteriia	o__Coriobacteriales	f__Eggerthellaceae	Adlercreutzia	NA	ASV5405_Adlercreutzia	-1.91449	-1.37383	***	South Africa-USA
ASV551	-1.06066	0.165225	1.37e-10	4.6e-10	k__Bacteria	p__Bacteroidota	c__Bacteroidia	o__Bacteroidales	f__Bacteroidaceae	Bacteroides	NA	ASV551_Bacteroides	-1.38451	-0.736824	***	South Africa-USA
ASV5519	-1.15966	0.168784	6.39e-12	2.39e-11	k__Bacteria	p__Actinobacteriota	c__Coriobacteriia	o__Coriobacteriales	f__Eggerthellaceae	Eggerthella	NA	ASV5519_Eggerthella	-1.49048	-0.828844	***	South Africa-USA
ASV5665	0.418639	0.118209	0.000397835	0.000629686	k__Bacteria	p__Firmicutes	c__Clostridia	o__Oscillospirales	f__Butyricicoccaceae	Butyricicoccaceae	NA	ASV5665_Butyricicoccaceae	0.186949	0.650329	***	South Africa-USA
ASV6820	-1.11506	0.136928	3.84e-16	2.02e-15	k__Bacteria	p__Firmicutes	c__Clostridia	o__Oscillospirales	f__Ruminococcaceae	Ruminococcaceae_UBA1819	NA	ASV6820_Ruminococcaceae_UBA1819	-1.38344	-0.846684	***	South Africa-USA
ASV7374	0.991283	0.165946	2.32e-09	6.94e-09	k__Bacteria	p__Firmicutes	c__Clostridia	o__Lachnospirales	f__Lachnospiraceae	[Eubacterium]_ruminantium	NA	ASV7374_[Eubacterium]_ruminantium	0.666029	1.31654	***	South Africa-USA
ASV7981	-0.487976	0.133605	0.000259821	0.000419576	k__Bacteria	p__Firmicutes	c__Clostridia	o__Lachnospirales	f__Lachnospiraceae	Lachnoclostridium	NA	ASV7981_Lachnoclostridium	-0.749842	-0.226111	***	South Africa-USA
ASV8198	1.49012	0.153199	2.32e-22	2.05e-21	k__Bacteria	p__Firmicutes	c__Clostridia	o__Peptostreptococcales-Tissierellales	f__Peptostreptococcaceae	Romboutsia	NA	ASV8198_Romboutsia	1.18985	1.79039	***	South Africa-USA
ASV8565	-1.30474	0.110577	3.93e-32	6.26e-31	k__Bacteria	p__Firmicutes	c__Clostridia	o__Oscillospirales	f__Ruminococcaceae	Ruminococcaceae	NA	ASV8565_Ruminococcaceae	-1.52148	-1.08801	***	South Africa-USA
ASV8650	-1.56723	0.11888	1.09e-39	2.38e-38	k__Bacteria	p__Firmicutes	c__Clostridia	o__Oscillospirales	f__Ruminococcaceae	Ruminococcaceae_DTU089	NA	ASV8650_Ruminococcaceae_DTU089	-1.80023	-1.33422	***	South Africa-USA
ASV884	1.72331	0.179362	7.4e-22	6.31e-21	k__Bacteria	p__Bacteroidota	c__Bacteroidia	o__Bacteroidales	f__Prevotellaceae	Prevotella	NA	ASV884_Prevotella	1.37176	2.07486	***	South Africa-USA
ASV9026	-0.795417	0.135675	4.56e-09	1.34e-08	k__Bacteria	p__Firmicutes	c__Clostridia	o__Oscillospirales	f__Oscillospiraceae	Flavonifractor	NA	ASV9026_Flavonifractor	-1.06134	-0.529494	***	South Africa-USA
ASV9733	2.59012	0.141242	4.11e-75	3.27e-73	k__Bacteria	p__Firmicutes	c__Clostridia	o__Clostridiales	f__Clostridiaceae	Clostridium_ss_1	NA	ASV9733_Clostridium_ss_1	2.31328	2.86695	***	South Africa-USA
ASV10084	0.722667	0.191735	0.000163844	0.000380181	k__Bacteria	p__Firmicutes	c__Clostridia	o__Clostridia_UCG-014	f__Clostridia_UCG-014	Clostridia_UCG-014	NA	ASV10084_Clostridia_UCG-014	0.346866	1.09847	***	Seychelles-USA
ASV10349	-1.7507	0.128189	1.83e-42	1.46e-40	k__Bacteria	p__Firmicutes	c__Bacilli	o__Erysipelotrichales	f__Erysipelotrichaceae	[Clostridium]_innocuum	NA	ASV10349_[Clostridium]_innocuum	-2.00195	-1.49945	***	Seychelles-USA
ASV10646	-0.589578	0.206707	0.00434133	0.00804323	k__Bacteria	p__Firmicutes	c__Negativicutes	o__Veillonellales-Selenomonadales	f__Veillonellaceae	Dialister	NA	ASV10646_Dialister	-0.994724	-0.184431	**	Seychelles-USA
ASV10945	0.737092	0.144902	3.64e-07	1.28e-06	k__Bacteria	p__Firmicutes	c__Negativicutes	o__Veillonellales-Selenomonadales	f__Veillonellaceae	Veillonella	NA	ASV10945_Veillonella	0.453083	1.0211	***	Seychelles-USA
ASV11120	-1.53422	0.143081	7.96e-27	2e-25	k__Bacteria	p__Firmicutes	c__Clostridia	o__Lachnospirales	f__Lachnospiraceae	Anaerostipes	NA	ASV11120_Anaerostipes	-1.81466	-1.25378	***	Seychelles-USA
ASV11364	-1.46066	0.176949	1.52e-16	1.35e-15	k__Bacteria	p__Firmicutes	c__Clostridia	o__Lachnospirales	f__Lachnospiraceae	Sellimonas	NA	ASV11364_Sellimonas	-1.80748	-1.11384	***	Seychelles-USA
ASV11529	-1.84504	0.129766	7.07e-46	8.44e-44	k__Bacteria	p__Firmicutes	c__Clostridia	o__Lachnospirales	f__Lachnospiraceae	Eisenbergiella	NA	ASV11529_Eisenbergiella	-2.09938	-1.5907	***	Seychelles-USA
ASV165	1.52455	0.166885	6.52e-20	7.42e-19	k__Bacteria	p__Proteobacteria	c__Gammaproteobacteria	o__Pasteurellales	f__Pasteurellaceae	Haemophilus	NA	ASV165_Haemophilus	1.19745	1.85164	***	Seychelles-USA
ASV1716	-1.20709	0.152143	2.12e-15	1.69e-14	k__Bacteria	p__Bacteroidota	c__Bacteroidia	o__Bacteroidales	f__Rikenellaceae	Alistipes	NA	ASV1716_Alistipes	-1.50529	-0.908885	***	Seychelles-USA
ASV1853	-1.40769	0.145467	3.77e-22	5.64e-21	k__Bacteria	p__Bacteroidota	c__Bacteroidia	o__Bacteroidales	f__Tannerellaceae	Parabacteroides	NA	ASV1853_Parabacteroides	-1.6928	-1.12257	***	Seychelles-USA
ASV227	0.717123	0.177288	5.23e-05	0.000128939	k__Bacteria	p__Proteobacteria	c__Gammaproteobacteria	o__Enterobacterales	f__Enterobacteriaceae	Enterobacteriaceae	NA	ASV227_Enterobacteriaceae	0.369639	1.06461	***	Seychelles-USA
ASV2718	0.822685	0.133659	7.5e-10	3.32e-09	k__Bacteria	p__Firmicutes	c__Bacilli	o__RF39	f__RF39	Bacilli_RF39	NA	ASV2718_Bacilli_RF39	0.560712	1.08466	***	Seychelles-USA
ASV3067	1.0404	0.161478	1.17e-10	5.38e-10	k__Bacteria	p__Firmicutes	c__Bacilli	o__Lactobacillales	f__Leuconostocaceae	Weissella	NA	ASV3067_Weissella	0.7239	1.35689	***	Seychelles-USA
ASV3652	-0.959392	0.126985	4.18e-14	2.7e-13	k__Bacteria	p__Firmicutes	c__Clostridia	o__Peptostreptococcales-Tissierellales	f__Anaerovoracaceae	[Eubacterium]_brachy	NA	ASV3652_[Eubacterium]_brachy	-1.20828	-0.710502	***	Seychelles-USA
ASV3819	-0.736646	0.193386	0.000139413	0.000329899	k__Bacteria	p__Firmicutes	c__Clostridia	o__Peptostreptococcales-Tissierellales	f__Anaerovoracaceae	Mogibacterium	NA	ASV3819_Mogibacterium	-1.11568	-0.35761	***	Seychelles-USA
ASV4633	-0.518038	0.168538	0.00211408	0.00421055	k__Bacteria	p__Firmicutes	c__Clostridia	o__Oscillospirales	f__Oscillospiraceae	Oscillospiraceae_UCG-002	NA	ASV4633_Oscillospiraceae_UCG-002	-0.848371	-0.187704	**	Seychelles-USA
ASV5363	1.98887	0.146326	4.46e-42	2.67e-40	k__Bacteria	p__Actinobacteriota	c__Coriobacteriia	o__Coriobacteriales	f__Atopobiaceae	Olsenella	NA	ASV5363_Olsenella	1.70207	2.27567	***	Seychelles-USA
ASV5405	-1.15798	0.140557	1.74e-16	1.49e-15	k__Bacteria	p__Actinobacteriota	c__Coriobacteriia	o__Coriobacteriales	f__Eggerthellaceae	Adlercreutzia	NA	ASV5405_Adlercreutzia	-1.43347	-0.882491	***	Seychelles-USA
ASV551	-1.53561	0.169486	1.3e-19	1.35e-18	k__Bacteria	p__Bacteroidota	c__Bacteroidia	o__Bacteroidales	f__Bacteroidaceae	Bacteroides	NA	ASV551_Bacteroides	-1.8678	-1.20342	***	Seychelles-USA
ASV5519	-1.53941	0.162602	2.87e-21	3.61e-20	k__Bacteria	p__Actinobacteriota	c__Coriobacteriia	o__Coriobacteriales	f__Eggerthellaceae	Eggerthella	NA	ASV5519_Eggerthella	-1.85811	-1.22071	***	Seychelles-USA
ASV5665	0.212998	0.0830332	0.0103111	0.0182545	k__Bacteria	p__Firmicutes	c__Clostridia	o__Oscillospirales	f__Butyricicoccaceae	Butyricicoccaceae	NA	ASV5665_Butyricicoccaceae	0.0502532	0.375743	*	Seychelles-USA
ASV6820	-1.62161	0.122714	7.23e-40	3.46e-38	k__Bacteria	p__Firmicutes	c__Clostridia	o__Oscillospirales	f__Ruminococcaceae	Ruminococcaceae_UBA1819	NA	ASV6820_Ruminococcaceae_UBA1819	-1.86212	-1.38109	***	Seychelles-USA
ASV7374	0.502072	0.155457	0.00123942	0.00262143	k__Bacteria	p__Firmicutes	c__Clostridia	o__Lachnospirales	f__Lachnospiraceae	[Eubacterium]_ruminantium	NA	ASV7374_[Eubacterium]_ruminantium	0.197376	0.806768	**	Seychelles-USA
ASV7981	-1.55226	0.144829	8.39e-27	2e-25	k__Bacteria	p__Firmicutes	c__Clostridia	o__Lachnospirales	f__Lachnospiraceae	Lachnoclostridium	NA	ASV7981_Lachnoclostridium	-1.83613	-1.2684	***	Seychelles-USA
ASV8198	0.759134	0.158844	1.76e-06	5.33e-06	k__Bacteria	p__Firmicutes	c__Clostridia	o__Peptostreptococcales-Tissierellales	f__Peptostreptococcaceae	Romboutsia	NA	ASV8198_Romboutsia	0.4478	1.07047	***	Seychelles-USA
ASV8565	-2.12672	0.115697	1.84e-75	4.4e-73	k__Bacteria	p__Firmicutes	c__Clostridia	o__Oscillospirales	f__Ruminococcaceae	Ruminococcaceae	NA	ASV8565_Ruminococcaceae	-2.35348	-1.89995	***	Seychelles-USA
ASV8650	-1.31955	0.107887	2.13e-34	8.48e-33	k__Bacteria	p__Firmicutes	c__Clostridia	o__Oscillospirales	f__Ruminococcaceae	Ruminococcaceae_DTU089	NA	ASV8650_Ruminococcaceae_DTU089	-1.53101	-1.10809	***	Seychelles-USA
ASV884	0.522911	0.16719	0.0017621	0.00363053	k__Bacteria	p__Bacteroidota	c__Bacteroidia	o__Bacteroidales	f__Prevotellaceae	Prevotella	NA	ASV884_Prevotella	0.195219	0.850603	**	Seychelles-USA
ASV9026	-1.24061	0.12438	1.97e-23	3.37e-22	k__Bacteria	p__Firmicutes	c__Clostridia	o__Oscillospirales	f__Oscillospiraceae	Flavonifractor	NA	ASV9026_Flavonifractor	-1.4844	-0.996825	***	Seychelles-USA
ASV9733	0.966826	0.153424	2.94e-10	1.33e-09	k__Bacteria	p__Firmicutes	c__Clostridia	o__Clostridiales	f__Clostridiaceae	Clostridium_ss_1	NA	ASV9733_Clostridium_ss_1	0.666115	1.26754	***	Seychelles-USA
Fig. 2b
asv	log_fold_change	se	p_val	q_val	Kingdom	Phylum	Class	Order	Family	Genus	Species	Taxa	ci_low	ci_up	star	type
ASV10349	-0.293727	0.0892086	0.000993	0.0103156	Bacteria	Firmicutes	Bacilli	Erysipelotrichales	Erysipelotrichaceae	[Clostridium]_innocuum_group	NA	ASV10349_[Clostridium]	-0.468576	-0.118878	*	non-Obese - Obese
ASV10357	-0.17489	0.06542	0.00750985	0.0485096	Bacteria	Firmicutes	Bacilli	Erysipelotrichales	Erysipelotrichaceae	Dielma	NA	ASV10357_Dielma	-0.303113	-0.0466671	*	non-Obese - Obese
ASV10394	0.22951	0.0795108	0.00389521	0.0290923	Bacteria	Firmicutes	Bacilli	Erysipelotrichales	Erysipelotrichaceae	Erysipelotrichaceae_UCG-006	NA	ASV10394_Erysipelotrichaceae_UCG-006	0.0736688	0.385351	*	non-Obese - Obese
ASV10646	0.402596	0.135494	0.00296527	0.0253107	Bacteria	Firmicutes	Negativicutes	Veillonellales-Selenomonadales	Veillonellaceae	Dialister	NA	ASV10646_Dialister	0.137027	0.668164	*	non-Obese - Obese
ASV10700	0.28075	0.0934189	0.00265338	0.0234873	Bacteria	Firmicutes	Negativicutes	Veillonellales-Selenomonadales	Veillonellaceae	Allisonella	NA	ASV10700_Allisonella	0.0976488	0.463851	*	non-Obese - Obese
ASV10805	0.327234	0.0960695	0.000659	0.00773346	Bacteria	Firmicutes	Negativicutes	Veillonellales-Selenomonadales	Selenomonadaceae	Mitsuokella	NA	ASV10805_Mitsuokella	0.138938	0.515531	**	non-Obese - Obese
ASV11529	-0.326924	0.089712	0.000268	0.00493222	Bacteria	Firmicutes	Clostridia	Lachnospirales	Lachnospiraceae	Eisenbergiella	NA	ASV11529_Eisenbergiella	-0.502759	-0.151088	**	non-Obese - Obese
ASV11827	0.327294	0.0836327	9.1e-05	0.00241598	Bacteria	Firmicutes	Clostridia	Lachnospirales	Lachnospiraceae	Oribacterium	NA	ASV11827_Oribacterium	0.163374	0.491214	**	non-Obese - Obese
ASV11840	-0.222092	0.0783741	0.00460056	0.0323392	Bacteria	Firmicutes	Clostridia	Lachnospirales	Lachnospiraceae	[Eubacterium]_fissicatena_group	NA	ASV11840_[Eubacterium]	-0.375706	-0.0684792	*	non-Obese - Obese
ASV1716	-0.478765	0.102762	3.18e-06	0.00038	Bacteria	Bacteroidota	Bacteroidia	Bacteroidales	Rikenellaceae	Alistipes	NA	ASV1716_Alistipes	-0.680179	-0.277351	***	non-Obese - Obese
ASV1762	-0.220462	0.0691144	0.00142364	0.01361	Bacteria	Bacteroidota	Bacteroidia	Bacteroidales	Marinifilaceae	Odoribacter	NA	ASV1762_Odoribacter	-0.355926	-0.0849978	*	non-Obese - Obese
ASV1853	-0.436505	0.0961745	5.66e-06	0.000435	Bacteria	Bacteroidota	Bacteroidia	Bacteroidales	Tannerellaceae	Parabacteroides	NA	ASV1853_Parabacteroides	-0.625007	-0.248003	***	non-Obese - Obese
ASV2465	-0.253241	0.0710144	0.000362	0.00618682	Bacteria	Synergistota	Synergistia	Synergistales	Synergistaceae	Cloacibacillus	NA	ASV2465_Cloacibacillus	-0.392429	-0.114052	**	non-Obese - Obese
ASV3904	-0.309327	0.0882187	0.000454	0.00638656	Bacteria	Firmicutes	Clostridia	Eubacteriales	Eubacteriaceae	Eubacterium	NA	ASV3904_Eubacterium	-0.482235	-0.136418	**	non-Obese - Obese
ASV3912	-0.208063	0.0588881	0.000411	0.00621353	Bacteria	Firmicutes	Clostridia	Eubacteriales	Anaerofustaceae	Anaerofustis	NA	ASV3912_Anaerofustis	-0.323484	-0.0926421	**	non-Obese - Obese
ASV4072	-0.275626	0.0671843	4.09e-05	0.00139524	Bacteria	Firmicutes	Clostridia	Christensenellales	Christensenellaceae	Christensenellaceae Family	NA	ASV4072_Christensenellaceae	-0.407307	-0.143945	**	non-Obese - Obese
ASV4440	-0.17167	0.0505252	0.00068	0.00773346	Bacteria	Firmicutes	Clostridia	Oscillospirales	Oscillospiraceae	UCG-007	NA	ASV4440_Oscillospiraceae_UCG-007	-0.270699	-0.0726408	**	non-Obese - Obese
ASV4454	-0.209755	0.0487014	1.66e-05	0.000791	Bacteria	Firmicutes	Clostridia	Oscillospirales	Oscillospiraceae	Papillibacter	NA	ASV4454_Papillibacter	-0.30521	-0.1143	***	non-Obese - Obese
ASV4953	-0.238621	0.0642366	0.000203	0.00442003	Bacteria	Firmicutes	Clostridia	Oscillospirales	Oscillospirales Order	Oscillospirales Order	NA	ASV4953_Oscillospirales	-0.364524	-0.112717	**	non-Obese - Obese
ASV5343	0.30664	0.109904	0.00526949	0.0359831	Bacteria	Actinobacteriota	Coriobacteriia	Coriobacteriales	Atopobiaceae	Libanicoccus	NA	ASV5343_Libanicoccus	0.0912288	0.52205	*	non-Obese - Obese
ASV551	-0.427562	0.107265	6.72e-05	0.00200721	Bacteria	Bacteroidota	Bacteroidia	Bacteroidales	Bacteroidaceae	Bacteroides	NA	ASV551_Bacteroides	-0.637802	-0.217323	**	non-Obese - Obese
ASV5519	-0.296403	0.111296	0.00774034	0.0486826	Bacteria	Actinobacteriota	Coriobacteriia	Coriobacteriales	Eggerthellaceae	Eggerthella	NA	ASV5519_Eggerthella	-0.514544	-0.0782625	*	non-Obese - Obese
ASV5533	-0.185004	0.0531545	0.0005	0.00664518	Bacteria	Actinobacteriota	Coriobacteriia	Coriobacteriales	Coriobacteriales_Incertae_Sedis	Raoultibacter	NA	ASV5533_Raoultibacter	-0.289187	-0.0808215	**	non-Obese - Obese
ASV5929	-0.163955	0.0560577	0.00344735	0.0277394	Bacteria	Firmicutes	Clostridia	Oscillospirales	[Clostridium]_methylpentosum_group	[Clostridium]_methylpentosum_group	NA	ASV5929_[Clostridium]	-0.273828	-0.0540816	*	non-Obese - Obese
ASV6169	-0.198572	0.0601843	0.000969	0.0103156	Bacteria	Firmicutes	Clostridia	Oscillospirales	Ruminococcaceae	Anaerotruncus	NA	ASV6169_Anaerotruncus	-0.316534	-0.0806112	*	non-Obese - Obese
ASV6208	-0.308494	0.0965979	0.00140516	0.01361	Bacteria	Firmicutes	Clostridia	Oscillospirales	Ruminococcaceae	[Eubacterium]_siraeum_group	NA	ASV6208_[Eubacterium]	-0.497826	-0.119162	*	non-Obese - Obese
ASV6437	0.281879	0.0967029	0.00355811	0.0277394	Bacteria	Firmicutes	Clostridia	Lachnospirales	Lachnospiraceae	Lachnospira	NA	ASV6437_Lachnospira	0.092341	0.471416	*	non-Obese - Obese
ASV6820	-0.436746	0.0846281	2.46e-07	5.88e-05	Bacteria	Firmicutes	Clostridia	Oscillospirales	Ruminococcaceae	UBA1819	NA	ASV6820_Ruminococcaceae_UBA1819	-0.602617	-0.270875	***	non-Obese - Obese
ASV7018	-0.278506	0.0789028	0.000416	0.00621353	Bacteria	Firmicutes	Clostridia	Oscillospirales	Ruminococcaceae	Fournierella	NA	ASV7018_Fournierella	-0.433156	-0.123857	**	non-Obese - Obese
ASV7151	-0.262538	0.0585355	7.29e-06	0.000435	Bacteria	Firmicutes	Clostridia	Clostridia Class	Clostridia Class	Clostridia	NA	ASV7151_Clostridia	-0.377268	-0.147809	***	non-Obese - Obese
ASV7225	-0.206525	0.0541136	0.000135	0.00323499	Bacteria	Firmicutes	Clostridia	Christensenellales	Christensenellaceae	Christensenella	NA	ASV7225_Christensenella	-0.312587	-0.100462	**	non-Obese - Obese
ASV7679	-0.285073	0.0995887	0.00420304	0.0304402	Bacteria	Firmicutes	Clostridia	Lachnospirales	Lachnospiraceae	Hungatella	NA	ASV7679_Hungatella	-0.480267	-0.0898795	*	non-Obese - Obese
ASV7920	0.247387	0.0808743	0.00222144	0.0204202	Bacteria	Firmicutes	Clostridia	Lachnospirales	Lachnospiraceae	Lachnospiraceae_NK3A20_group	NA	ASV7920_Lachnospiraceae_NK3A20	0.0888735	0.405901	*	non-Obese - Obese
ASV8565	-0.245346	0.0667513	0.000237	0.0047274	Bacteria	Firmicutes	Clostridia	Oscillospirales	Ruminococcaceae	Incertae_Sedis	NA	ASV8565_Ruminococcaceae	-0.376179	-0.114514	**	non-Obese - Obese
ASV8650	-0.215417	0.0739905	0.003598	0.0277394	Bacteria	Firmicutes	Clostridia	Oscillospirales	Ruminococcaceae	DTU089	NA	ASV8650_Ruminococcaceae_DTU089	-0.360438	-0.0703954	*	non-Obese - Obese
ASV8819	-0.369474	0.106978	0.000553	0.00695472	Bacteria	Firmicutes	Clostridia	Oscillospirales	UCG-010	UCG-010	NA	ASV8819_Oscillospirales_UCG-010	-0.579151	-0.159797	**	non-Obese - Obese
ASV8996	-0.294114	0.0712897	3.7e-05	0.00139524	Bacteria	Firmicutes	Clostridia	Oscillospirales	Oscillospiraceae	Intestinimonas	NA	ASV8996_Intestinimonas	-0.433842	-0.154386	**	non-Obese - Obese
ASV9102	-0.234045	0.0847758	0.0057668	0.0382851	Bacteria	Firmicutes	Clostridia	Oscillospirales	Oscillospiraceae	Colidextribacter	NA	ASV9102_Colidextribacter	-0.400206	-0.0678847	*	non-Obese - Obese
Fig. 2c
asv	log_fold_change	se	p_val	q_val	Kingdom	Phylum	Class	Order	Family	Genus	Species	Taxa	ci_low	ci_up	star	type
ASV1853	0.70117	0.198674	0.000417	0.0496432	k__Bacteria	p__Bacteroidota	c__Bacteroidia	o__Bacteroidales	f__Tannerellaceae	Parabacteroides	NA	ASV1853_Parabacteroides	0.311768	1.09057	*	non-Obese-Obese
ASV4717	0.753056	0.223076	0.000736	0.0496432	k__Bacteria	p__Firmicutes	c__Clostridia	o__Oscillospirales	f__Oscillospiraceae	UCG-005	NA	ASV4717_Oscillospiraceae_UCG-005	0.315827	1.19028	*	non-Obese-Obese
ASV4762	0.521218	0.156332	0.000856	0.0496432	k__Bacteria	p__Firmicutes	c__Clostridia	o__Oscillospirales	f__Butyricicoccaceae	UCG-009	NA	ASV4762_Butyricicoccaceae_UCG-009	0.214807	0.827628	*	non-Obese-Obese
ASV9102	0.562733	0.168148	0.000818	0.0496432	k__Bacteria	p__Firmicutes	c__Clostridia	o__Oscillospirales	f__Oscillospiraceae	Colidextribacter	NA	ASV9102_Colidextribacter	0.233163	0.892302	*	non-Obese-Obese
Fig. 2d					c
asv	log_fold_change	se	p_val	q_val	Kingdom	Phylum	Class	Order	Family	Genus	Species	Taxa	ci_low	ci_up	star	type
ASV10394	-0.952043	0.257764	0.000221216	0.0181397	k__Bacteria	p__Firmicutes	c__Bacilli	o__Erysipelotrichales	f__Erysipelotrichaceae	Erysipelotrichaceae_UCG-006	NA	ASV10394_Erysipelotrichaceae_UCG-006	-1.45726	-0.446825	*	non-Obese-Obese
ASV10605	-1.03219	0.300951	0.000604147	0.029724	k__Bacteria	p__Firmicutes	c__Bacilli	o__Erysipelotrichales	f__Erysipelatoclostridiaceae	Catenibacterium	NA	ASV10605_Catenibacterium	-1.62205	-0.442322	*	non-Obese-Obese
ASV10875	-0.866235	0.259759	0.000853726	0.0350028	k__Bacteria	p__Firmicutes	c__Negativicutes	o__Veillonellales-Selenomonadales	f__Veillonellaceae	Megasphaera	NA	ASV10875_Megasphaera	-1.37536	-0.357107	*	non-Obese-Obese
ASV11827	-0.963087	0.245757	8.89693e-05	0.0136401	k__Bacteria	p__Firmicutes	c__Clostridia	o__Lachnospirales	f__Lachnospiraceae	Oribacterium	NA	ASV11827_Oribacterium	-1.44477	-0.481403	*	non-Obese-Obese
ASV3131	-0.838512	0.24138	0.000513105	0.029724	k__Bacteria	p__Firmicutes	c__Bacilli	o__Lactobacillales	f__Lactobacillaceae	Lactobacillus	NA	ASV3131_Lactobacillus	-1.31162	-0.365407	*	non-Obese-Obese
ASV5196	-1.12932	0.292159	0.000110895	0.0136401	k__Bacteria	p__Actinobacteriota	c__Coriobacteriia	o__Coriobacteriales	f__Atopobiaceae	Coriobacteriaceae_UCG-003	NA	ASV5196_Coriobacteriaceae_UCG-003	-1.70195	-0.556688	*	non-Obese-Obese
Fig. 2e
asv	log_fold_change	se	p_val	q_val	Kingdom	Phylum	Class	Order	Family	Genus	Species	Taxa	ci_low	ci_up	star	type
ASV11529	0.669784	0.226814	0.00314688	0.0409095	k__Bacteria	p__Firmicutes	c__Clostridia	o__Lachnospirales	f__Lachnospiraceae	Eisenbergiella	NA	ASV11529_Eisenbergiella	0.225229	1.11434	*	non-Obese-Obese
ASV13125	-0.946968	0.248333	0.000137	0.00376322	k__Bacteria	p__Firmicutes	c__Clostridia	o__Lachnospirales	f__Lachnospiraceae	[Ruminococcus]_gauvreauii_group	NA	ASV13125_[Ruminococcus]_gauvreauii	-1.4337	-0.460236	**	non-Obese-Obese
ASV1836	0.603152	0.194332	0.00191104	0.0337162	k__Bacteria	p__Bacteroidota	c__Bacteroidia	o__Bacteroidales	f__Tannerellaceae	Tannerellaceae Family	NA	ASV1836_Tannerellaceae	0.222261	0.984043	*	non-Obese-Obese
ASV1853	0.631321	0.215575	0.00340554	0.0420584	k__Bacteria	p__Bacteroidota	c__Bacteroidia	o__Bacteroidales	f__Tannerellaceae	Parabacteroides	NA	ASV1853_Parabacteroides	0.208794	1.05385	*	non-Obese-Obese
ASV2030	0.720118	0.239934	0.00268814	0.0368872	k__Bacteria	p__Desulfobacterota	c__Desulfovibrionia	o__Desulfovibrionales	f__Desulfovibrionaceae	Desulfovibrio	NA	ASV2030_Desulfovibrio	0.249848	1.19039	*	non-Obese-Obese
ASV2367	0.347894	0.115005	0.00248601	0.0361203	k__Bacteria	p__Verrucomicrobiota	c__Lentisphaeria	o__Victivallales	f__Victivallaceae	Victivallis	NA	ASV2367_Victivallis	0.122485	0.573304	*	non-Obese-Obese
ASV3904	0.539843	0.185338	0.00358257	0.0421378	k__Bacteria	p__Firmicutes	c__Clostridia	o__Eubacteriales	f__Eubacteriaceae	Eubacterium	NA	ASV3904_Eubacterium	0.176581	0.903105	*	non-Obese-Obese
ASV3961	0.382325	0.125641	0.0023423	0.0361203	k__Bacteria	p__Firmicutes	c__p__Firmicutes Phylum	o__p__Firmicutes Phylum	f__p__Firmicutes Phylum	p__Firmicutes Phylum	NA	ASV3961__Firmicutes	0.136069	0.62858	*	non-Obese-Obese
ASV4078	0.610346	0.157039	0.000102	0.00358723	k__Bacteria	p__Firmicutes	c__Clostridia	o__Christensenellales	f__Christensenellaceae	Christensenellaceae Family	NA	ASV4078_Christensenellaceae	0.302549	0.918142	**	non-Obese-Obese
ASV4097	0.714915	0.218311	0.00105751	0.0217671	k__Bacteria	p__Firmicutes	c__Clostridia	o__Clostridia_vadinBB60_group	f__Clostridia_vadinBB60_group	Clostridia_vadinBB60_group	NA	ASV4097_Clostridia_vadinBB60	0.287026	1.1428	*	non-Obese-Obese
ASV4440	0.565373	0.127649	9.46e-06	0.00109028	k__Bacteria	p__Firmicutes	c__Clostridia	o__Oscillospirales	f__Oscillospiraceae	UCG-007	NA	ASV4440_Oscillospiraceae_UCG-007	0.31518	0.815566	**	non-Obese-Obese
ASV5130	0.653206	0.149953	1.32e-05	0.00109028	k__Bacteria	p__Firmicutes	c__Clostridia	o__Clostridia Class	f__Clostridia Class	Clostridia	NA	ASV5130_Clostridia	0.359297	0.947114	**	non-Obese-Obese
ASV5501	0.433239	0.142773	0.00240959	0.0361203	k__Bacteria	p__Actinobacteriota	c__Coriobacteriia	o__Coriobacteriales	f__Eggerthellaceae	DNF00809	NA	ASV5501_Eggerthellaceae_DNF00809	0.153405	0.713074	*	non-Obese-Obese
ASV5641	0.404155	0.100385	5.67e-05	0.00286784	k__Bacteria	p__Firmicutes	c__Clostridia	o__Oscillospirales	f__Ruminococcaceae	Harryflintia	NA	ASV5641_Harryflintia	0.207401	0.600909	**	non-Obese-Obese
ASV5929	0.54057	0.150386	0.000325	0.0080263	k__Bacteria	p__Firmicutes	c__Clostridia	o__Oscillospirales	f__[Clostridium]_methylpentosum_group	[Clostridium]_methylpentosum_group	NA	ASV5929_[Clostridium]_methylpentosum	0.245814	0.835327	**	non-Obese-Obese
ASV6040	0.627881	0.156167	5.81e-05	0.00286784	k__Bacteria	p__Firmicutes	c__Clostridia	o__Oscillospirales	f__Oscillospirales Order	Oscillospirales Order	NA	ASV6040_Oscillospirales	0.321795	0.933967	**	non-Obese-Obese
ASV6169	0.68505	0.150735	5.5e-06	0.00109028	k__Bacteria	p__Firmicutes	c__Clostridia	o__Oscillospirales	f__Ruminococcaceae	Anaerotruncus	NA	ASV6169_Anaerotruncus	0.38961	0.98049	**	non-Obese-Obese
ASV6180	0.471709	0.143841	0.00104034	0.0217671	k__Bacteria	p__Firmicutes	c__Clostridia	o__Oscillospirales	f__Ruminococcaceae	Candidatus_Soleaferrea	NA	ASV6180_Candidatus_Soleaferrea	0.189781	0.753637	*	non-Obese-Obese
ASV6820	0.731239	0.185899	8.37e-05	0.00344584	k__Bacteria	p__Firmicutes	c__Clostridia	o__Oscillospirales	f__Ruminococcaceae	UBA1819	NA	ASV6820_Ruminococcaceae_UBA1819	0.366878	1.0956	**	non-Obese-Obese
ASV7173	0.626114	0.163116	0.000124	0.00376322	k__Bacteria	p__Firmicutes	c__Clostridia	o__Lachnospirales	f__Defluviitaleaceae	Defluviitaleaceae_UCG-011	NA	ASV7173_Defluviitaleaceae_UCG-011	0.306407	0.94582	**	non-Obese-Obese
ASV8819	0.763121	0.243201	0.00170211	0.0323401	k__Bacteria	p__Firmicutes	c__Clostridia	o__Oscillospirales	f__UCG-010	UCG-010	NA	ASV8819_Oscillospirales_UCG-010	0.286446	1.2398	*	non-Obese-Obese
Fig. 2f
asv	log_fold_change	se	p_val	q_val	Kingdom	Phylum	Class	Order	Family	Genus	Species	Taxa	ci_low	ci_up	star	type
ASV4935	0.506938	0.143405	0.000407769	0.0452624	k__Bacteria	p__Firmicutes	c__Clostridia	o__Clostridia	f__Hungateiclostridiaceae	Ruminiclostridium	NA	ASV4935_Ruminiclostridium	0.225864	0.788012	*	non-Obese-Obese
ASV8997	0.63127	0.173554	0.000275494	0.0452624	k__Bacteria	p__Firmicutes	c__Clostridia	o__Oscillospirales	f__Oscillospiraceae	Intestinimonas	NA	ASV8997_Intestinimonas	0.291105	0.971435	*	non-Obese-Obese

## Sheet: Fig.4
Data for correlations between Shannon diversity (n = 1704) and concentrations of the different types of fecal short chain fatty acids (SCFA) among countries (n=1704)
data for Fig. 4a and 4b
country	Propionate	Butyrate	Valerate	Acetate	Total SCFA	Shannon
5	798.95	471.83	70.52	1651.73	2993.03	3.03821
5	1192.69	1043.66	165.55	3501.03	5902.94	3.66726
5	531.02	909.24	88.83	1062.74	2591.82	3.32894
5	482.63	405.97	96.67	988.76	1974.02	2.93871
5	317.17	150.45	98.76	1101.35	1667.73	4.33238
5	471.15	339	91.1	1153.6	2054.85	3.90067
5	389.81	437.91	211.98	894.33	1934.03	3.6287
5	233.62	211.33	53.18	396.6	894.73	4.22659
5	1135.22	1176.99	275.71	1278.05	3865.97	4.01925
5	1039.67	1895.63	363.37	1513.28	4811.94	3.05522
5	1147.5	707.52	27.05	2421.9	4303.97	2.91862
5	3129.17	1310.21	186.42	2807.81	7433.61	3.67245
5	1293.62	1486.3	129.06	2000.23	4909.21	3.4328
5	558.93	532.62	80.78	1117.57	2289.91	3.50675
5	1218.25	1495.67	81.6	3038.63	5834.15	2.76225
5	531.39	870.32	328.46	995.62	2725.78	4.13749
5	556.15	371.52	84.01	749.45	1761.13	3.94994
5	619.68	1106.66	209.57	1724.99	3660.91	3.09584
5	759.46	566.07	122.74	895.23	2343.52	3.31556
5	1885.26	2061.83	446.18	1902.84	6296.11	3.29923
5	809.92	443.63	153.55	1023.49	2430.59	3.24316
5	339.53	468.91	165.35	592.28	1566.06	3.93667
5	1461.82	1097.63	273.67	1413.64	4246.76	3.1336
5	824.52	835.15	139.59	1916.32	3715.59	3.38652
5	604.39	440.99	86.79	713.94	1846.11	3.24951
5	579.68	423.63	85.02	2173.88	3262.21	3.75719
5	147.31	43.68	49.26	363.34	603.58	3.65279
5	479.67	421.74	102.54	1267.4	2271.34	4.18012
5	390.36	452.86	102.36	616.55	1562.13	3.31886
5	347.03	891.67	173.93	1850.8	3263.43	2.31449
5	1665.13	1978.07	230.53	1977.75	5851.48	2.71278
5	1417.15	1273.63	129.4	3209.78	6029.96	3.58637
5	657.46	627.78	140.38	1314.84	2740.46	3.26584
5	830.07	325.74	97.79	1995.53	3249.13	2.71448
5	766.36	1382.45	263.9	1696.17	4108.88	3.22167
5	1309.33	1002.01	135.82	1145.75	3592.9	3.32919
5	95.01	516.32	1.53	1262.59	1875.45	2.37409
5	820.07	909.74	182.51	2899.31	4811.62	3.5161
5	296.06	526.46	191.7	1276.11	2290.32	3.91017
5	1218.95	964.85	105.16	1642.13	3931.1	3.83
5	996.6	590.26	185.1	1321.35	3093.3	2.76516
5	235.39	277.11	167.95	1338.56	2019.01	3.49317
5	1133.79	1004.01	36.75	2379.26	4553.81	3.2232
5	355.29	642.76	26.67	1621.1	2645.82	3.34906
5	1754.4	1449.81	59.75	1705.06	4969.03	3.36691
5	552.27	314.29	107.95	1097.15	2071.66	3.03673
5	555.6	1460.42	214.63	1266.8	3497.45	3.65841
5	1257.03	1266.25	187.62	1056.75	3767.64	3.23019
5	2844.53	859.99	72.85	2959.14	6736.51	3.55172
5	338.24	552.22	116.6	915.16	1922.23	3.46112
5	792.29	626.46	123.17	2002.13	3544.05	2.86463
5	2713.3	774.48	65.77	2517.14	6070.68	3.26258
5	880.16	1197.44	77.13	1784.47	3939.2	3.70573
5	383.36	353.54	100.96	777.37	1615.23	3.54143
5	1211.93	635.1	85.85	1199.39	3132.26	1.91829
5	469.67	345.3	90.44	954.53	1859.93	3.48726
5	789.32	1090.8	260.74	2232.13	4372.99	3.77206
5	1368.29	1679.97	136.3	3312.74	6497.3	3.13534
5	739.69	217.28	29.55	1059.92	2046.44	3.36317
5	757.62	1476.63	320.56	1456.94	4011.75	3.29537
5	903.78	997.41	92.12	2586.74	4580.04	3.58228
5	486.34	1180.23	22.33	3170.75	4859.64	3.63229
5	436.33	541.44	70.37	1247.58	2295.72	3.66413
5	1352.95	596.85	109.24	1787.47	3846.51	2.41214
5	564.28	269.74	112.09	614.9	1561.02	3.53333
5	215.33	104.82	57.38	239.88	617.41	1.67411
5	575	741.72	157.22	913.51	2387.46	4.18256
5	841.53	785.25	186.88	1441.06	3254.72	3.33644
5	268.37	536.18	6.56	1589.69	2400.8	2.2747
5	519.93	429.78	166.29	605.76	1721.76	2.78548
5	1183.09	837.57	172.28	1423.68	3616.63	3.1808
5	1481.96	870.54	153.25	1732.03	4237.79	3.39362
5	690.71	527.6	144.02	652.51	2014.84	2.95273
5	298.68	139.48	64.21	511.07	1013.45	2.00725
5	448.21	728.75	63.86	1739.52	2980.34	2.56318
5	641.17	977.16	72.8	1193.69	2884.83	3.19452
5	806.41	1611.61	53.51	1229.8	3701.33	3.35333
5	351.58	369.05	51.88	1045.21	1817.72	3.28486
5	1533.46	1178.91	151.71	3101.69	5965.77	3.5819
5	1188.61	763.03	59.75	2254.65	4266.04	3.52499
5	3800.3	1260.85	38.46	3867.35	8966.96	3.1372
5	1930.15	830.44	200.53	4386.8	7347.92	2.75039
5	717.84	615.45	103.61	1945.68	3382.58	2.92324
5	1063.05	768.76	95.95	2168.78	4096.54	3.67218
5	858.22	889.91	159.68	2012.04	3919.85	3.0917
5	1130.83	819.86	161.11	1942.98	4054.79	1.85468
5	1178.61	615.45	194.66	2900.21	4888.93	3.59007
5	327.33	365.36	143.59	703.9	1540.19	3.50676
5	740.8	836.16	299.39	1468.27	3344.63	2.3167
5	1013.41	1199.18	103.56	2469.94	4786.09	3.22342
5	1649.76	1223.41	223.77	3645.16	6742.09	2.73386
5	684.5	1929.61	303.58	1670.35	4588.04	3.42269
5	2207.58	2645.94	538.74	3564.09	8956.35	3.93619
5	301.02	471.83	151.05	1716.29	2640.19	3.12653
5	930.44	468.75	104.43	1807.26	3310.88	3.09189
5	811.92	594.3	103.2	1823.18	3332.6	3.3447
5	1218.62	2129.62	38.51	5389.67	8776.41	3.04422
5	504.86	1685.54	47.49	1272.8	3510.69	3.30342
5	543.75	491.65	122.25	1523.22	2680.87	3.09075
5	1720.95	539.69	106.41	1501.29	3868.35	3.86218
5	675.98	796.07	324.06	2366.35	4162.46	4.07105
5	762.79	1211.29	411.02	1754.51	4139.6	3.7669
5	1671.04	2284.08	206.83	2569.58	6731.54	3.34668
5	1323.81	1101.82	110.76	3314.87	5851.26	3.22886
5	1077.86	3729.7	75.88	4050.51	8933.95	3.43885
5	474.85	575.8	152.53	1473.68	2676.86	3.02073
5	811.18	398.7	51.42	3837.32	5098.62	2.0748
5	375.59	272.48	74.55	849.74	1572.36	2.45019
5	630.42	720.3	84.05	1985.32	3420.09	3.01619
5	733.39	662.15	117.25	1847.5	3360.28	2.31298
5	2415.72	1437.28	146.29	2268.42	6267.71	2.79234
5	1843.48	2280.29	304.86	4672.05	9100.67	3.5263
5	1191.21	1041.9	37.33	3023.62	5294.05	3.27676
5	799.2	571.79	105.88	981.23	2458.1	3.32001
5	1643.84	1152.92	268.86	4041.5	7107.11	3.69072
5	420.77	416.28	60.31	1192.63	2089.99	3.10363
5	958.71	1002.23	173.17	1298.42	3432.53	3.92488
5	NA	NA	NA	NA	NA	4.15077
5	528.61	317.22	63.78	744.95	1654.57	3.02917
5	871.55	698.27	125.26	2306.3	4001.38	3.1039
5	801.24	648.95	187.95	1451.25	3089.39	2.81379
5	883.4	983.31	123.17	2281.08	4270.96	3.62552
5	772.03	572.23	127.05	1023.64	2494.95	3.13498
5	1012.67	846.3	172.75	2129.44	4161.17	2.90623
5	899.7	980.22	323.75	2522.18	4725.86	3.19865
5	885.63	2638.45	2.91	5209.51	8736.5	2.16757
5	493.37	576.24	158.1	1626.21	2853.92	3.44199
5	1352.4	980.46	119.05	1449	3900.91	2.61091
5	467.44	447.6	109.69	1081.54	2106.27	3.3453
5	1285.31	2536.89	226.58	2112.6	6161.37	2.07501
5	369.4	213.93	73.89	975.24	1632.47	2.74643
5	1109.72	1353.81	203.49	2764.79	5431.82	3.39358
5	982.3	611.92	155.34	2042.07	3791.63	2.75719
5	629.34	593.33	205.99	1204.18	2632.85	3.19662
5	651.71	651.37	107.63	800.24	2210.95	2.93738
5	1124.5	1137.86	121.01	1496.8	3880.18	3.24321
2	252.48	804.59	208.06	965.8	2230.93	4.17957
5	2101.51	1253.5	159.21	2199.5	5713.72	3.32527
5	706.72	566.11	159.12	994.16	2426.11	3.05439
5	516.97	537.93	123.28	713.79	1891.97	3.05397
5	1363.3	2089.09	643.66	1663.11	5759.16	3.86778
5	1243.9	878.68	201.48	1325.84	3649.91	2.99926
5	1137.63	994.75	358.78	2111.1	4602.26	4.01613
5	803.64	703.03	145.42	1132.71	2784.81	3.37352
2	560.03	766.12	137.47	1116.98	2580.61	3.89183
5	1400.82	1734.05	374.83	2192.01	5701.72	3.17397
5	3360.64	2251.21	582.14	6419.56	12613.5	3.11316
5	504.58	386.47	108.5	477.36	1476.91	3.62323
5	1075.52	799.54	135.56	1583.7	3594.32	3.88219
5	1634.82	1419.69	71.7	2049.67	5175.88	3.20241
5	1360.35	1768.79	76.29	2081.14	5286.56	2.82934
5	575	2317.06	6.27	2753.87	5652.2	3.5363
5	497.93	532	116.12	575.05	1721.1	2.24287
2	618.26	395.04	113.6	1093.61	2220.5	3.90033
5	1219.69	2134.81	194.07	1756	5304.57	2.69123
5	1827.78	967.27	262.71	1526.77	4584.53	3.66143
5	334.17	466.49	178.62	534.59	1513.88	1.72621
5	1078.11	1497.95	219.17	1355.66	4150.89	3.72939
5	522.51	1234.81	320.81	820.47	2898.6	2.66795
5	1031.53	627.41	178.37	1523.77	3361.08	4.14407
5	639.51	503.42	70.51	1189.65	2403.09	3.42696
5	1044.47	648.51	165.4	1766.49	3624.88	3.52797
5	243.42	234.34	96.04	361.09	934.89	4.12774
5	368.96	292.97	71.7	821.21	1554.83	3.19014
5	770.43	658.62	80.22	1874.22	3383.5	3.32146
5	598.29	789.21	137.73	907.22	2432.45	2.58251
5	753.37	604.11	113.04	1075.93	2546.43	3.12631
5	817.87	320.96	66.3	734.02	1939.15	3.8134
2	1160.73	229.95	38.66	1425.63	2854.96	2.61539
5	939.3	663.24	523.39	1790.47	3916.4	4.12939
2	2084.88	651.81	188.1	1501.29	4426.08	3.33106
2	410.51	395.92	166.78	706.6	1679.8	4.47841
5	562.27	1096.09	108.87	2574.13	4341.36	3.51098
5	1672.52	1810.56	193	3084.99	6761.07	3.35964
2	892.54	649.39	323.87	1532.76	3398.56	4.16114
2	528.24	398.78	226.96	959.06	2113.05	3.31226
2	789.04	1263.39	298.39	1323.6	3674.41	4.02727
5	514.49	512.8	162.95	1638.82	2829.05	3.4434
2	1665.87	1769.23	240.11	2265.43	5940.63	2.64602
5	1163.5	613.56	341.2	1289.43	3407.69	2.75221
2	843.38	643.24	230.2	1286.74	3003.55	3.35356
5	4474.72	1633.59	205.35	3675.32	9988.99	2.58433
5	2.45	1.31	0.65	20.44	24.85	1.26589
5	711.96	1204.25	37.79	1693.08	3647.08	3.20329
5	558.37	482.98	123.94	796.94	1962.23	3.46728
5	766.86	696.88	82.33	1216.32	2762.38	2.6015
5	2253.07	2627.02	301.96	2885.72	8067.77	3.01035
2	1662.17	758.43	28.13	1667.61	4116.34	1.89093
5	1669.2	1268.01	251.09	1480.47	4668.76	3.32306
5	770.74	853.84	161.58	1404.65	3190.81	3.32402
5	2619.04	1400.35	418.66	3269.28	7707.33	3.19697
5	2676.51	3055.65	297.3	4068.52	10098	3.47275
5	712.28	714.57	143.44	2225.23	3795.52	3.82774
2	2639.37	773.38	70.1	1565.72	5048.56	3.68771
5	552.46	544.53	59.37	1139.31	2295.66	3.23425
2	281.87	228.19	122.06	628.99	1261.09	4.14467
5	547.45	756.42	168.21	1595.28	3067.37	3.1849
2	1130.6	541.23	142.9	1431.17	3245.91	4.03279
2	1248.15	421.86	37.74	855.98	2563.73	3.50105
2	952.24	378.77	129.47	1549.24	3009.73	3.13209
2	1042.99	984.42	191.01	1642.13	3860.55	4.24485
5	1478.45	1676.68	147.89	1824.93	5127.95	3.37012
2	2458.23	2047.76	145.32	2902.2	7553.51	3.21466
5	395.96	822.95	239.34	1431.04	2889.29	3.91254
5	2029.05	755.98	28.57	3600.12	6413.72	3.39002
5	211.05	196.53	66.49	729.63	1203.7	3.61801
5	506.62	798.88	135.69	717.98	2159.17	3.34995
2	1095.49	744.36	56.98	915.31	2812.13	3.12713
2	1498.6	1373.53	140.12	1693.08	4705.32	3.22289
5	652.64	971.85	13.19	3801.29	5438.98	2.44416
2	1134.67	1274.6	196.95	1738.02	4344.24	3.54485
5	555.97	155.36	42.83	864.37	1618.53	2.62712
5	1101.94	1856.04	296.84	1355.37	4610.19	3.43927
5	1431.97	817.22	5.63	2608.96	4863.78	3.23233
5	438.18	376.54	75.37	1217.85	2107.95	3.40636
5	908.96	657.74	147.78	2550.11	4264.59	3.97979
2	599.03	422.74	83.99	852.68	1958.44	3.82155
2	1422.08	979.58	205.18	1556.73	4163.57	4.16236
5	1069.24	764.14	63.96	1094.81	2992.15	3.33813
5	533.97	599.49	131.2	697.01	1961.67	3.78244
5	417.16	538.37	84.39	1158.03	2197.96	1.94088
5	795.62	651.13	71.34	2225.83	3743.92	3.24666
5	1170.53	1520.16	76.44	1269.66	4036.78	3.01577
5	847.48	1045.43	154.73	2528.19	4575.82	3.3861
5	832.66	790.52	162.01	783.01	2568.2	2.74285
5	404.11	306.14	114.03	1362.58	2186.85	3.84579
5	948.22	142.08	92.63	1223.26	2406.19	3.00578
5	957.11	1233.54	19.57	2645.29	4855.52	3.19366
5	1604.57	843.65	27.13	3534.06	6009.42	3.65204
5	364.77	255.08	46.35	801.69	1467.89	2.93053
5	1344.27	1330.88	108.09	1564.22	4347.46	3.08179
5	665.2	473.08	117.14	1330.79	2586.21	3.01319
5	947.25	693.8	39.32	1149.04	2829.41	2.96457
5	549.5	648.51	89.29	870.36	2157.66	3.57482
5	557.26	622.57	99.33	783.31	2062.47	3.22903
2	882.93	725.67	70.33	1148.44	2827.38	3.68004
2	562.62	438.57	126.08	889.99	2017.26	3.25718
2	1888.96	624.11	66.4	1352.06	3931.54	2.90772
2	856.32	542.33	61.59	1232.65	2692.89	3.28928
2	524.18	245.99	65.26	616.55	1451.98	3.29921
5	393.87	604.54	265.01	1140.2	2403.63	3.4489
5	559.85	566.29	26.25	698.51	1850.89	3.24187
5	1564.03	1442.99	177.2	1815.94	5000.16	3.67581
5	1157.03	588.06	220.21	811.63	2776.93	3.10012
5	359.68	222.91	121.19	327.98	1031.76	1.98139
5	284.45	419.66	168.66	730.87	1603.65	2.31957
2	1396.94	947.93	68.42	1365.1	3778.38	3.72555
2	1406	1434.2	448.22	2096.12	5384.54	3.14087
2	641.91	474.62	112.73	934.49	2163.75	4.32102
5	976.64	1113.46	188.72	1002.81	3281.63	2.78641
2	1539.08	1469.37	156.97	1661.61	4827.03	3.27743
2	1057.41	515.29	86.64	1169.72	2829.06	3.41788
2	544.69	604.11	94.89	1190.1	2433.79	2.03274
2	617.33	743.04	60.19	1253.78	2674.33	3.86617
2	1839.79	1548.51	160.3	1833.92	5382.53	3.3899
2	390.18	477.7	121.98	502.98	1492.83	3.31401
2	1714.85	1206.89	46.78	1893.85	4862.37	3.71779
2	1036.71	1634.25	293.04	1437.02	4401.01	3.61523
2	423.81	699.95	259.15	757.24	2140.15	3.59572
2	531.57	1163.36	220.31	1310.26	3225.51	3.87629
5	915.65	535.96	210.68	1039.97	2702.25	2.51229
2	401.45	1027.29	219.96	716.64	2365.33	3.69361
2	2145.87	1253.94	145.3	1859.39	5404.49	3.48839
2	2574.68	836.25	60.57	1555.23	5026.73	3.50867
5	403.67	316.56	49.54	634.98	1404.74	3.05041
2	588.5	861.97	220.92	1187.85	2859.24	3.61715
5	293.14	517.27	136.27	574.15	1520.83	3.18274
5	2060.85	1177.87	34.27	2126.08	5399.08	2.96849
5	298.31	197.02	91.78	479.01	1066.12	3.88131
2	308.3	379.21	118.08	367.38	1172.97	2.9815
2	950.58	1711.85	366.93	1721.54	4750.91	3.62044
5	750.22	1557.31	342.73	1236.84	3887.1	3.20366
5	1517.82	923.3	63.37	1818.93	4323.43	2.77928
2	851.14	1109.5	128.2	1488.41	3577.25	3.32136
5	566.5	517.71	97.42	632.58	1814.21	2.81157
2	950.76	681.49	147.84	1129.57	2909.66	3.31142
2	594.6	482.32	58.2	1016	2151.11	3.14799
5	1621.88	594.87	30.76	1949.28	4196.79	3.18674
5	972.57	1164.68	90.41	1498.3	3725.96	3.68783
2	750.22	637.52	263.73	861.82	2513.3	3.09802
5	840.42	855.6	162.06	1420.99	3279.06	3.06622
5	1286.04	1397.93	154.62	1499.8	4338.39	3.48928
2	1754.96	1235.47	98.64	1895.35	4984.41	3.59041
2	188.71	408.67	154.39	750.5	1502.27	4.24578
2	1286.41	1471.57	253.72	1405.1	4416.81	4.00927
2	961.11	989.91	94.82	1631.65	3677.49	2.96328
2	296.47	33.7	49.66	711.69	1091.52	2.8069
2	774.07	722.16	97.26	1128.67	2722.15	2.8805
2	2140.33	2488.53	321.58	2168.04	7118.46	3.79677
2	330.66	204.89	99.25	892.24	1527.03	4.20244
5	1042.62	1151.05	117.04	1387.42	3698.14	3.27875
5	242.13	331.07	144.25	522.01	1239.45	3.3177
2	1218.4	1126.43	173.71	1706.56	4225.1	3.37687
2	661.51	423.84	252.9	1262.17	2600.41	3.69043
2	2254.92	903.52	21.36	1422.63	4602.43	2.37541
2	943.37	1175.67	235.68	1464.89	3819.61	3.49852
2	256.36	312.6	114.31	658.95	1342.22	3.12773
2	1999.86	360.31	136.96	1391.17	3888.3	3.39758
2	91.32	50.25	6.77	324.38	472.73	3.16103
2	808.26	491.33	88.19	1298.27	2686.06	3.71935
2	1249.08	231.93	24.24	1155.79	2661.03	2.02237
2	1209.71	1498.39	85.26	2454.21	5247.57	3.43888
2	934.13	631.36	55.6	1155.49	2776.58	3.56794
2	1120.44	850.32	73.64	1321.8	3366.2	3.28798
2	510.68	571.35	208.11	1037.87	2328.01	3.91243
2	2432.36	591.13	128.55	1705.06	4857.11	3.18784
2	1136.89	954.52	180.28	1679.59	3951.28	3.95844
2	1005.1	1144.68	103.4	1694.57	3947.76	2.75413
2	1182.54	1352.42	366.17	1465.19	4366.31	3.31203
2	832.47	1578.85	195.29	1750.01	4356.62	2.34818
2	369.84	625.21	162.27	887.59	2044.91	3.43506
2	889.03	2074.8	287.43	1706.56	4957.82	2.51418
2	431.58	399.44	114.08	773.72	1718.82	3.42528
2	589.79	530.02	172.46	929.09	2221.36	2.81972
2	380.56	683.9	53.26	706.75	1824.47	3.53319
2	774.44	784.15	231.8	1015.85	2806.24	3.54054
2	759.46	1130.39	269.59	1014.95	3174.39	3.73417
2	1589.35	2220.33	56.65	2018.21	5884.53	3.56361
2	4262.17	2521.5	88.24	4237.19	11109.1	3.63625
2	640.06	580.36	135.79	1100.35	2456.57	2.63504
2	739.13	386.69	118.03	1118.03	2361.88	3.3251
2	2465.63	1334.18	52.52	2440.73	6293.05	3.15781
2	1394.54	1706.14	281.57	2018.21	5400.45	3.97607
2	277.8	1406.72	340.18	1779.98	3804.67	2.85936
2	1456.09	349.76	43.73	996.22	2845.79	3.2277
2	1252.41	853.18	36.31	1254.82	3396.72	3.49283
2	837.46	975.19	84.45	967.45	2864.54	3.60684
2	622.51	985.74	133.12	1815.94	3557.3	2.16636
2	1534.46	1222.94	248.57	2177.03	5182.99	3.11664
2	900.12	1453.33	85.41	1787.47	4226.33	3.28445
2	1305.82	823.72	119.61	1461.89	3711.04	3.4425
2	202.57	395.7	100.6	444.4	1143.27	4.11377
2	882.38	428.24	27.29	778.07	2115.97	3.76237
2	2652.3	1232.61	51.19	1832.42	5768.53	3.37355
2	1584.54	1331.32	245.05	1538.75	4699.67	3.40602
2	783.12	753.81	132.91	1037.42	2707.27	3.33362
2	266.71	336.35	122.36	833.35	1558.77	2.96223
2	1903.74	935.62	11.83	902.12	3753.32	3.03968
2	860.38	945.73	142.19	1541.75	3490.04	3.12764
2	837.65	725.23	182.57	1172.42	2917.87	3.53977
2	668.53	339.2	124.78	1622.66	2755.17	3.77146
2	1375.87	1475.97	174.52	911.41	3937.78	3.06505
2	2430.51	1477.29	98.21	3332.21	7338.22	3.44221
2	504.77	430	63.14	941.98	1939.89	3.12934
2	463	289.52	144.73	713.79	1611.04	4.25152
2	259.32	128.84	99.33	422.67	910.16	3.7674
2	1105.1	1245.8	276.73	1400.91	4028.53	4.19701
2	2622.73	1809.24	145.7	3338.21	7915.88	3.13542
2	227.89	0.67	50.84	519.91	799.31	2.68851
2	863.34	392.62	20.92	1565.72	2842.6	3.83926
2	1457.75	1606.77	359.8	1875.87	5300.19	3.36293
2	3023.81	908.36	39.88	2150.06	6122.1	3.10262
2	805.86	892.31	72.19	1279.25	3049.6	1.4782
2	844.86	745.9	187.21	1156.69	2934.65	3.29592
2	1406.37	674.67	48.01	1504.29	3633.34	3.58657
2	228.26	164.99	104.98	464.32	962.56	3.9838
2	416.61	213.17	79.4	619.7	1328.88	3.40282
2	1834.8	926.82	119.58	2049.67	4930.88	3.0121
2	790.89	1028.83	194.83	992.92	3007.46	3.29042
2	654.11	660.16	61.69	989.18	2365.14	3.6452
2	440.26	718.86	247.12	1426.08	2832.32	3.99119
2	443.41	468.69	103.07	727.42	1742.59	3.69151
2	659.66	540.35	134.67	1037.57	2372.25	3.60734
2	466.14	329.53	95.66	687.87	1579.2	3.97358
2	1916.68	781.29	43.01	1394.32	4135.3	3.14741
2	1002.33	693.8	120.09	1297.83	3114.05	2.61837
2	574.82	583.66	174.14	1064.69	2397.31	3.12198
2	1296.21	652.69	109.9	1311.01	3369.81	2.34917
2	3313.99	830.75	66.89	2278.91	6490.55	3.54659
2	363.74	612.24	185	709.89	1870.87	3.69593
2	918.42	547.61	103.68	828.41	2398.12	3.27194
2	1056.49	1988.62	713.48	2093.12	5851.71	2.19242
2	375.39	1168.2	385.02	1787.47	3716.08	3.49847
2	1320.61	1007.28	103.33	2482.68	4913.89	4.05896
2	1822.24	988.82	68.57	1519.27	4398.89	3.04831
2	488.13	666.54	125.01	1144.55	2424.23	3.76895
2	2388	1684.59	229.97	1988.24	6290.8	3.26164
2	676.48	479.68	101.14	978.39	2235.68	2.40646
2	470.02	474.62	114.05	1062.59	2121.29	3.34984
2	852.62	895.83	160.97	1408.4	3317.81	2.3367
2	784.6	854.06	334.83	2042.18	4015.66	3.92079
2	335.47	837.13	154.93	1421.28	2748.81	3.17194
2	801.24	989.69	59.58	1476.87	3327.38	3.79841
2	491.09	646.75	46.27	803.84	1987.96	3.52916
2	755.03	828.12	158.83	1292.73	3034.7	3.78846
2	1677.14	776.68	105.52	1517.78	4077.11	3.33384
2	485.92	505.84	60.11	1191	2242.86	2.70712
2	412.91	807.67	194.02	1169.42	2584.02	3.23213
2	221.06	295.46	11.39	663.15	1191.05	2.84814
2	192.78	100.4	57.84	466.27	817.29	3.49491
2	881.82	1062.46	169.94	1198.79	3313.01	3.75861
2	468.17	402.3	77	543.73	1491.21	3.63912
2	1992.46	1772.96	289.98	1916.32	5971.73	3.66311
2	1986.92	749.42	50.22	1654.12	4440.68	3.42982
2	886.63	965.07	176.28	1186.95	3214.93	3.28997
2	930.43	1093.46	138.26	1585.2	3747.35	4.03369
2	2071.94	971.67	67.98	1363.45	4475.04	3.51538
2	1239.47	1529.39	329.73	1456.64	4555.23	2.50678
2	679.06	557.5	157.86	862.42	2256.84	3.45274
2	1183.65	898.9	185.45	1429.83	3697.83	2.76597
2	309.22	359.43	108.19	820.17	1597.01	3.61352
2	824.71	402.08	41.03	1103.2	2371.01	3.5356
2	1002.33	1021.79	399.29	1379.48	3802.9	4.4741
2	1541.66	781.07	54.12	1217.22	3594.07	3.85445
2	1003.44	1152.59	64.98	1101.25	3322.26	3.54003
2	605.69	1565.66	500.2	1272.05	3943.6	3.42682
2	613.26	1507.18	312.66	1125.37	3558.48	4.26398
2	2297.43	2108.87	74.51	1654.12	6134.93	3.34543
2	1487.51	664.12	48.01	1550.74	3750.37	4.22104
2	1055.56	965.29	142.9	1582.2	3745.96	3.16253
2	638.4	451.98	114.51	906.62	2111.51	4.01117
2	596.45	598.61	140.56	1038.02	2373.63	4.69492
2	915.09	1070.81	16.42	1217.22	3219.54	3.70114
2	817.69	1833.2	55.63	1541.75	4248.26	3.20463
2	444.33	410.21	162.9	597.82	1615.26	3.69524
2	1425.59	586.3	159.85	1201.33	3373.07	3.90548
2	241.57	513.31	155.51	1083.87	1994.27	3.7329
2	543.58	694.46	11.32	1510.28	2759.64	3.28312
2	466.69	533.98	119.15	1230.25	2350.08	4.08002
2	991.98	882.86	208.72	1547.74	3631.3	4.0713
2	784.05	661.7	69.62	1127.77	2643.13	2.92996
2	742.65	942.43	31.85	1312.66	3029.59	3.03003
2	394.61	372.84	152.53	502.68	1422.66	2.4642
2	1419.31	1186.89	323.61	1856.39	4786.2	4.03598
2	894.58	571.13	41.69	1000.26	2507.66	4.15186
2	1800.06	2308.26	257.87	2190.51	6556.7	3.97496
2	826.74	772.28	250.84	1324.05	3173.91	3.911
2	837.28	797.34	197.35	1290.48	3122.45	4.18931
2	814.36	1056.96	299.15	1233.85	3404.32	4.47784
2	946.33	1081.59	180.64	1347.57	3556.12	4.02823
2	628.61	456.6	110.64	922.2	2118.04	3.54727
1	2450	1530	19.7	3170	7169.7	2.41031
1	2010	974	204	4530	7718	3.99469
2	653.93	987.5	130.69	1395.66	3167.78	4.03935
2	67.24	546.07	38.4	986.78	1638.49	3.71383
1	1009.34	2905.43	3.93	3591.11	7509.81	3.88201
1	1076.01	974.06	292.19	2638.38	4980.65	3.24248
2	299.61	228.63	58.86	496.84	1083.93	2.6499
1	789.69	1007.54	108.77	2772.6	4678.6	4.1852
1	1564.94	1300.06	40.04	3951.42	6856.46	4.09713
1	3235.44	1855.16	75.68	6954.02	12120.3	4.00281
1	2722.07	2287.34	121.23	4648.02	9778.66	3.62137
1	1271.21	1605.36	281.57	5053.38	8211.53	3.68891
2	736.92	879.56	85.06	1133.61	2835.14	4.12613
1	871.55	1882.03	270.95	2448.32	5472.85	4.2056
2	193.15	230.17	45.31	257.71	726.33	3.66461
1	1631.98	1465.27	41.77	4524.92	7663.94	3.42752
1	3221	2749.91	44.3	6362.51	12377.7	3.93126
1	2909.12	2076.31	35.5	3933.41	8954.34	3.53531
1	2374.63	1790.4	116.12	5840.06	10121.2	3.57133
1	1260.47	2052.52	117.7	4792.15	8222.85	3.40003
1	2463.53	3060.06	72	4954.29	10549.9	3.9878
1	1899.78	1299.62	19.93	5107.42	8326.76	3.36871
1	2450.2	3197.07	84	5245.54	10976.8	3.76973
1	1700.51	3442.46	120.36	5792.02	11055.3	3.85043
1	2013.12	1739.73	55.87	6800.89	10609.6	4.25078
1	970.45	712.81	297.1	2517.68	4498.03	4.84428
1	2598.36	1488.62	58.93	4711.08	8856.98	3.48373
1	1129.35	941.46	193.03	3035.63	5299.46	3.0862
1	3900.31	2188.21	77.36	7194.23	13360.1	4.02498
1	2257.59	2171.03	336.72	5041.37	9806.71	4.67826
1	1259.36	974.06	131.24	3813.3	6177.96	3.30531
1	1276.77	1553.82	52.14	5404.68	8287.41	4.04871
1	2181.29	1868.81	87.68	3425.97	7563.74	3.30915
1	552.64	477.56	123.88	1998.23	3152.31	3.56677
1	1624.57	1573.2	158.61	4347.76	7704.15	4.52244
1	1029.34	691.22	238.52	2943.45	4902.54	4.39074
1	1087.49	2070.14	98.96	4449.85	7706.46	3.21722
1	1448.26	2338.44	464.79	5065.39	9316.88	3.95452
1	3.48	0.38	0.42	1686.26	1690.54	2.48424
1	988.6	848.94	87.93	4086.54	6012.01	3.39653
1	2083.5	1652.94	37.67	4590.98	8365.08	4.11315
1	611.53	926.92	191.9	2051.08	3781.43	3.76715
1	3766.97	4942.97	195.22	5206.51	14111.7	3.48854
1	3481.39	1486.86	33.08	4215.65	9216.98	3.0791
1	1149.35	1852.07	96.56	3095.68	6193.67	3.05508
1	1293.81	2378.97	450.04	2998.7	7121.51	4.39831
1	1086.75	1115.03	125.36	2810.13	5137.28	4.368
1	2742.81	2163.98	53.16	3678.19	8638.14	3.59286
1	1832	1840.62	168.62	3972.44	7813.67	3.7307
1	1521.97	1344.12	203.9	3612.13	6682.12	3.89902
1	1891.63	1500.07	172.86	3600.12	7164.68	3.30378
1	2238.7	2767.54	380.59	4254.68	9641.5	4.02444
1	1421.6	1311.96	224.23	3020.62	5978.4	4.17836
1	1093.42	1023.4	306.7	2809.53	5233.05	4.6054
1	970.08	897.84	150.74	2443.22	4461.88	3.69826
1	2735.4	1360.86	89.52	4038.5	8224.28	4.16455
1	1249.36	1800.09	100.39	6044.23	9194.07	3.61781
1	1281.95	2354.74	111.99	4888.23	8636.91	4.29485
1	3321.01	3167.11	17.25	3765.26	10270.6	3.70946
1	3648.07	2656.52	41.46	5536.79	11882.8	3.51007
1	1418.63	1350.29	66.54	3083.67	5919.13	3.78643
1	1217.13	1331.78	99.93	4071.53	6720.38	4.19546
2	537.11	355.03	77.31	888.34	1857.8	3.36315
1	1580.13	3609.87	83.24	6221.39	11494.6	3.63207
2	575.37	554.86	38.27	765.18	1933.69	3.2487
1	1126.39	1651.18	74.04	3702.21	6553.82	4.29357
1	1972.38	2384.7	277.39	3975.44	8609.9	4.18822
1	1268.62	1095.21	268.09	3182.76	5814.67	3.59615
1	1760.88	1333.54	179.34	3368.92	6642.68	3.59978
1	1771.99	3654.8	82.98	4116.56	9626.34	3.2837
1	1506.42	2689.12	96.72	4696.07	8988.32	3.28042
1	1407.89	1193.89	153.65	3227.8	5983.23	4.08066
1	3198.4	2376.33	39.7	4810.17	10424.6	3.82928
1	1379.74	1421.21	176.53	4077.53	7055.02	4.46513
1	872.29	2572.81	61.18	2523.39	6029.66	3.57027
1	1357.15	1381.56	255.02	3972.44	6966.17	4.25101
1	2657.25	4287.43	157.18	6551.67	13653.5	3.55822
1	2732.07	1923	90.28	3759.26	8504.61	3.36075
2	512.35	370.42	163	962.96	2008.73	3.72135
2	600.33	731.61	104.17	1088.81	2524.92	4.41343
1	1011.56	947.62	284.28	2191.6	4435.06	4.25513
2	346.74	650.93	119.33	783.16	1900.16	2.35523
2	1103.62	1595.78	187.82	1250.18	4137.4	3.43568
2	502.92	307.99	141.47	582.69	1535.07	4.22362
2	1346.67	1204.91	267.3	1238.49	4057.37	2.78065
1	1294.92	1335.75	33.88	2271.77	4936.31	3.18388
1	2815.04	2014.19	74.3	4266.69	9170.23	3.83155
3	360.79	735.57	298.9	941.53	2336.78	4.11337
2	609.2	667.64	123.87	865.42	2266.12	2.91201
1	368.14	180.18	142.27	1238.87	1929.47	4.48161
1	2480.94	1837.53	57.5	4633.01	9008.98	3.52771
1	3527.69	1552.06	64.39	3149.73	8293.87	2.30276
2	906.96	1573.57	113.26	1667.61	4261.4	3.36774
2	1435.57	1549.39	137.96	1895.35	5018.27	3.79914
2	1022.48	1610.07	360.82	2022.7	5016.06	3.98985
1	2132.76	2249.01	24.79	3347.9	7754.46	2.87344
3	445.25	491.11	186.27	912.61	2035.25	3.63869
2	2561.74	1824.85	80.42	1886.36	6353.36	3.59418
1	2869.49	1015.47	211.56	4071.53	8168.04	3.7654
3	1927.77	1159.85	120.81	1877.37	5085.79	3.68966
2	275.58	228.41	185.05	510.17	1199.21	3.7418
1	1607.91	1795.24	89.87	4636.01	8129.04	2.2021
3	426.96	318.32	99.86	543.13	1388.27	3.18998
3	591.09	2074.8	9.37	2148.56	4823.81	2.69579
1	1315.29	952.47	259.92	4047.5	6575.19	2.63169
2	2044.22	801.96	68.77	1249.88	4164.83	3.7394
2	1326.34	1056.08	28.21	1735.03	4145.66	2.47647
3	497.56	756.45	280.04	1210.02	2744.08	3.56212
1	3609.55	1796.56	45.15	4128.58	9579.84	3.31842
2	1347.96	1739.11	33.15	1235.35	4355.57	2.96297
1	868.59	1489.5	100.75	3741.24	6200.08	3.76059
1	1583.46	1718.59	46.38	3179.75	6528.18	3.6387
2	1042.07	505.84	158.65	1275.65	2982.21	3.88155
3	1440.93	787.67	117.78	1430.72	3777.1	3.11932
3	961.67	768.76	20.58	1883.36	3634.37	1.74549
3	817.69	658.18	42.86	971.95	2490.68	3.71185
1	1691.99	1950.31	117.04	2751.28	6510.63	3.48197
2	476.86	896.05	230.94	1283.44	2887.29	3.66676
1	1684.21	1426.94	86.1	4416.82	7614.07	3.37739
2	2382.45	1330.22	108.12	1471.18	5291.97	3.68461
1	836.73	640.56	201.66	2444.42	4123.37	3.42031
2	1438.71	882.42	172.71	1610.67	4104.51	3.3093
2	343.04	468.91	273.67	982.88	2068.5	4.1938
1	1370	578	38.4	5080	7066.4	3.01529
2	397.38	350.86	113.37	733.87	1595.47	3.5364
1	1497.53	1345	88.39	3495.03	6425.95	3.65721
1	1044.9	1425.62	332.94	2875.59	5679.05	3.3352
4	NA	NA	NA	NA	NA	3.00262
4	NA	NA	NA	NA	NA	2.48933
4	NA	NA	NA	NA	NA	2.62601
4	NA	NA	NA	NA	NA	2.33424
4	NA	NA	NA	NA	NA	3.47785
4	NA	NA	NA	NA	NA	2.73237
4	NA	NA	NA	NA	NA	2.53876
4	NA	NA	NA	NA	NA	3.81097
4	NA	NA	NA	NA	NA	2.84417
4	NA	NA	NA	NA	NA	2.86106
4	NA	NA	NA	NA	NA	2.79607
1	681.91	1448.53	76.04	2144.16	4350.63	2.88492
4	NA	NA	NA	NA	NA	3.86634
4	NA	NA	NA	NA	NA	1.81282
4	NA	NA	NA	NA	NA	3.99983
4	NA	NA	NA	NA	NA	2.79717
4	NA	NA	NA	NA	NA	3.23906
4	NA	NA	NA	NA	NA	1.75392
4	NA	NA	NA	NA	NA	3.15186
4	NA	NA	NA	NA	NA	2.96289
4	NA	NA	NA	NA	NA	3.22112
1	2390	1190	30.5	4230	7840.5	3.16587
4	NA	NA	NA	NA	NA	2.46498
1	1770.88	1593.91	29.47	2889.1	6283.37	3.42994
4	NA	NA	NA	NA	NA	3.24763
3	1032.27	1757.14	538.17	1499.8	4827.37	2.34634
4	3230	989	49.6	5690	9958.6	2.69151
4	606	215	82.1	1370	2273.1	3.93765
3	1091.79	1003.1	97.42	1787.47	3979.78	2.33785
4	1280	1410	37	5460	8187	2.95226
4	904	370	108	2850	4232	1.89224
3	1382.53	1159.41	221.33	1965.77	4729.03	3.3672
1	1549.01	1374.52	46.78	3167.74	6138.05	3.03206
1	2540	1850	372	4060	8822	4.03954
1	1440	801	281	2230	4752	4.26946
4	1550	335	71.5	2560	4516.5	1.97234
4	472	165	115	4040	4792	3.03733
4	3960	1020	99.9	6410	11489.9	3.24939
4	1290	439	25.5	3540	5294.5	2.61405
2	564.84	612.46	94.97	642.17	1914.44	3.74231
4	1550	1150	32.5	5360	8092.5	3.24643
1	2080	753	242	4090	7165	0.893851
1	2524.28	1745.02	81.6	4335.75	8686.65	3.56943
4	1860	626	78.4	3090	5654.4	3.88966
4	1170	405	90.8	5340	7005.8	1.33361
1	1349.74	1656.91	208.7	6287.44	9502.79	4.09987
4	947	441	102	5560	7050	2.71015
4	1370	442	140	2520	4472	3.79386
4	1400	431	11.9	3610	5452.9	2.7191
2	249.15	511.77	198.93	390.61	1350.46	2.42758
4	2730	794	35.1	4520	8079.1	3.33083
4	973	299	91.8	1330	2693.8	1.47641
3	227.53	193.21	91.07	532.49	1044.3	3.85677
4	710	674	15.9	2350	3749.9	2.81533
3	1052.79	1197.88	153.47	1333.93	3738.08	3.13554
4	1150	596	131	5030	6907	2.98681
4	842	466	216	1410	2934	3.86769
4	3230	1220	52.8	5880	10382.8	2.85017
4	1300	721	43.1	4310	6374.1	2.63505
4	3150	411	13.3	2880	6454.3	2.05664
1	2160.91	1960.89	106.32	4699.07	8927.19	3.17527
4	1090	819	36.6	4770	6715.6	1.63543
4	907	591	92.5	4730	6320.5	2.78423
4	972	442	71.9	2590	4075.9	3.12305
4	64.1	106	108	58.8	336.9	2.63291
3	1091.23	1633.15	46.27	2144.06	4914.72	3.06488
4	914	334	105	1840	3193	3.67871
4	1180	657	143	4320	6300	2.7566
4	989	1290	6.05	5670	7955.05	1.48937
3	893.1	338.55	65.46	1311.61	2608.71	2.42319
4	595	427	5.63	2910	3937.63	0.884895
4	483	296	102	1000	1881	3.12519
4	631	212	141	1290	2274	2.81995
4	4350	861	54.6	4430	9695.6	4.20282
4	911	880	48.6	855	2694.6	3.41221
4	484	179	122	1200	1985	1.4153
4	209	86.9	74.8	804	1174.7	2.97406
4	1480	910	290	2650	5330	3.7413
4	455	215	105	1290	2065	3.67197
4	950	379	120	2800	4249	4.09208
3	NA	NA	NA	NA	NA	2.51629
1	393.36	210.85	58.98	1178.82	1842.01	3.51822
4	190	74.2	109	1010	1383.2	3.79695
4	2580	961	33.2	3600	7174.2	3.63814
4	757	290	221	1600	2868	3.07778
1	1710.14	1957.36	29.76	4209.65	7906.9	3.38265
4	522	301	139	1500	2462	3.93151
4	5160	1060	58.4	5290	11568.4	3.29817
4	2290	565	86.4	3480	6421.4	3.7645
4	1140	934	129	2830	5033	3.55137
4	1250	856	70.3	2450	4626.3	3.45405
4	705	431	67.7	2620	3823.7	3.87722
4	2250	555	30.4	3880	6715.4	3.26937
4	1860	899	51.5	5730	8540.5	2.83049
4	1160	429	90.9	2160	3839.9	3.70448
4	403	106	128	335	972	2.30376
4	1610	739	132	2960	5441	3.80405
4	1690	859	261	5770	8580	3.47279
4	2580	879	96.6	3990	7545.6	2.65333
4	1740	702	45.2	4450	6937.2	2.70317
4	876	457	125	2310	3768	2.61422
4	1120	631	243	2770	4764	3.72083
4	1160	581	43.1	3390	5174.1	2.06616
4	2460	987	14.4	3570	7031.4	3.14337
4	930	1360	7.63	4910	7207.63	2.03272
4	1660	1330	99.7	3580	6669.7	2.42729
2	453.94	471.54	200.11	876.35	2001.95	3.50171
4	2160	514	18.8	2790	5482.8	3.13353
4	1040	710	99.3	1930	3779.3	3.21073
4	1270	455	88.2	2870	4683.2	4.06289
4	981	759	275	2720	4735	3.06602
4	1310	768	43.1	5100	7221.1	2.57586
4	1440	1080	32.7	4380	6932.7	2.73445
4	842	701	22.4	3610	5175.4	3.19187
4	2100	645	21.8	3900	6666.8	3.0636
4	2290	838	99	7390	10617	3.3589
4	757	515	131	2760	4163	3.82269
4	1300	659	175	5550	7684	2.4786
4	864	292	61.5	6720	7937.5	1.60747
4	603	544	303	560	2010	1.1182
3	604.21	482.98	223.34	1558.23	2868.76	3.2777
4	1400	1100	9.51	3820	6329.51	2.71569
4	1280	619	67.4	2290	4256.4	2.83371
4	2180	916	33.5	3960	7089.5	2.26695
4	2160	1200	148	4400	7908	3.80626
4	554	214	97.3	1130	1995.3	3.12234
4	2170	517	74	2690	5451	3.18198
4	345	714	8.93	3790	4857.93	2.76873
4	2670	1740	159	4360	8929	3.98823
4	541	342	152	2060	3095	3.64063
3	952.06	970.57	51.09	1473.43	3447.14	3.07448
4	1400	568	40.2	3070	5078.2	3.20802
4	269	85.3	42.1	764	1160.4	1.61839
4	883	782	13.9	3950	5628.9	3.26794
3	919.71	886.15	105.47	1408.85	3320.18	2.47022
4	710	464	64.7	1850	3088.7	2.83867
1	1044.16	1624.75	352.65	2548.61	5570.17	3.70263
3	991.24	526.06	42.43	1332.29	2892.02	3.11839
4	2600	917	109	4000	7626	3.35317
4	1570	675	61	3590	5896	3.17041
1	1896.45	1219	131.19	3894.37	7141.01	2.97801
3	731	2037.21	13.38	1914.82	4696.41	3.00814
4	848	409	123	2320	3700	3.17504
4	945	433	96.8	2430	3904.8	3.6872
4	2110	671	17	3360	6158	3.71109
2	310.51	655.55	302.21	692.21	1960.48	4.59084
4	1030	333	125	2410	3898	3.65727
3	991.98	2053.25	16.37	2000.23	5061.84	3.34083
3	811.96	938.69	94.08	1953.78	3798.51	3.074
3	435.46	446.7	149.91	1024.99	2057.05	4.20345
3	700.87	681.93	119.92	862.87	2365.59	3.0056
4	713	211	155	2050	3129	3.23581
4	1130	619	273	2180	4202	3.93052
3	1213.78	1295.26	202.68	1806.95	4518.67	3.3474
3	NA	NA	NA	NA	NA	2.3647
4	1540	837	241	2650	5268	3.66795
4	2230	1020	45.3	4620	7915.3	3.29438
3	1365.89	2103.6	163.34	2204	5836.82	3.26478
4	2090	1810	18.5	5230	9148.5	3.29285
2	463	465.17	152.2	476.46	1556.83	3.76551
2	804.56	836.03	268.83	1154.14	3063.56	4.19199
2	1606.91	1572.7	258.38	1526.77	4964.75	3.8554
2	1003.81	1055.21	153.47	1631.65	3844.14	3.80478
4	2200	1610	126	4900	8836	3.40144
2	934.68	1310.43	350.62	934.34	3530.08	4.01272
2	1092.71	1055.86	252.04	1083.57	3484.18	4.06099
3	1462.37	1933.66	16.5	1829.42	5241.96	3.77031
3	622.14	720.62	62.45	902.27	2307.48	2.98378
4	201	398	45.9	877	1521.9	3.87274
4	1340	473	49.9	3600	5462.9	3.68799
4	1720	1150	112	5000	7982	3.22078
3	999.19	1651.18	84.09	1064.39	3798.84	2.97928
4	974	485	52.4	3790	5301.4	2.26491
4	628	466	1.39	2960	4055.39	3.28038
3	885.89	880	173.55	1459.64	3399.08	3.16642
3	363.93	285.35	121.04	939.43	1709.74	3.63871
3	1247.97	1500.15	350.62	2485.68	5584.42	1.71951
3	381.86	704.57	107	903.62	2097.05	3.18277
4	915	399	74.5	2190	3578.5	3.23787
4	2220	661	44.6	3010	5935.6	3.61895
3	443.04	415.71	128.32	940.18	1927.25	2.69141
4	5620	2460	70.1	5910	14060.1	2.41677
3	1263.31	2418.18	606.46	2046.67	6334.62	2.99488
4	1500	757	60.3	4610	6927.3	2.77837
4	739	309	120	2020	3188	3.16632
4	1270	564	55	5630	7519	3.35634
4	1180	502	91.7	2870	4643.7	3.53436
4	2560	890	140	4680	8270	3.49399
3	1381.23	1025.31	120.63	1835.41	4362.58	3.14961
3	188.53	576.41	116.76	668.69	1550.38	1.88082
4	2300	1260	41.2	4560	8161.2	3.61126
3	1235.03	1173.7	70.97	2055.66	4535.36	1.83044
3	859.09	1188.43	306.8	1082.07	3436.38	3.50602
3	794.77	692.7	145.63	927.3	2560.39	2.2078
3	830.07	726.77	112.93	1391.47	3061.24	3.4769
3	210.34	6.22	45.33	784.21	1046.1	3.96938
3	2205.02	2578.66	149.37	3146.42	8079.47	2.24011
3	511.79	526.06	159.9	1109.19	2306.94	3.27608
3	2899.98	1930.81	24.05	3020.57	7875.4	3.68618
3	295.54	21.1	168.08	150.58	635.3	1.86461
3	551.35	434.83	179.85	935.54	2101.56	3.31479
3	581.29	521.89	131.28	1314.31	2548.76	3.24294
3	2776.14	1331.54	94.77	2455.71	6658.15	0.821879
3	357.28	408.45	83.76	807.88	1657.37	3.33517
3	317.17	211.48	109.47	798.89	1437.01	3.34322
3	1021.18	1698.66	28.56	1877.37	4625.78	3.21345
4	NA	NA	NA	NA	NA	2.91418
4	NA	NA	NA	NA	NA	3.83931
4	NA	NA	NA	NA	NA	2.43326
4	NA	NA	NA	NA	NA	3.30256
4	NA	NA	NA	NA	NA	2.98788
4	NA	NA	NA	NA	NA	1.36546
4	NA	NA	NA	NA	NA	3.1768
4	NA	NA	NA	NA	NA	1.96579
3	659.29	889.01	349.1	1281.49	3178.89	3.697
3	423.44	547.17	1.66	1875.87	2848.14	1.89945
3	723.05	1006.84	116.17	1550.74	3396.8	2.69883
3	1273.29	1410.68	208.92	1550.74	4443.63	3.135
3	3665.17	1811	133.24	3122.45	8731.86	3.34638
3	524.55	364.71	149.45	983.48	2022.18	2.66413
3	347.48	335.69	39.11	981.68	1703.97	2.81038
3	1156.29	801.52	205.3	1977.75	4140.87	2.21191
3	494.79	490.01	130.16	1057.8	2172.76	2.47726
3	360.05	298.1	84.8	761.28	1504.23	3.30282
3	1548.87	735.57	129.42	1505.79	3919.65	2.63866
3	1013.61	486.27	15.22	1534.26	3049.36	2.44732
3	894.94	577.94	105.65	864.37	2442.9	2.61733
3	2983.15	1171.5	23.77	2463.2	6641.62	2.94635
3	468.73	290.18	67.07	729.67	1555.65	2.5306
2	541.55	506.28	92.8	574.45	1715.08	3.1403
5	322.71	216.3	78.79	284.98	902.77	3.16661
2	1393.98	789.43	69.62	1414.09	3667.12	3.67536
2	769.63	517.49	190.93	1318.65	2796.7	4.00893
2	867.22	378.77	67.55	723.08	2036.62	3.69115
5	1987.57	1614.62	120.31	3975.44	7697.93	3.63931
2	1181.99	710.72	61.36	1385.93	3339.99	3.10334
2	2600.55	1823.09	289.47	2021.2	6734.31	3.68627
2	662.8	380.97	155.39	898.23	2097.39	4.41102
2	1035.23	921.77	125.78	1175.86	3258.64	3.50206
5	428.18	276.31	78.23	1414.52	2197.25	3.28243
2	892.54	382.95	112.81	1035.32	2423.62	3.07401
5	484.48	393.72	85.53	1271.6	2235.34	2.34733
2	1008.8	1125.33	67.63	736.26	2938.02	2.8282
2	591.27	1003.32	136.48	1269.96	3001.03	3.05871
2	1131.71	725.89	98.87	1616.66	3573.14	3.85636
2	201.83	167.45	49.99	294.42	713.69	3.65535
2	1213.41	928.8	117.37	1374.99	3634.56	3.18596
2	900.67	648.29	341.45	1552.24	3442.65	4.15721
2	690.89	672.03	209.69	1170.32	2742.93	3.69137
2	1806.71	2552.28	181.07	2367.31	6907.37	3.49538
5	1872.37	3105.88	94.57	5383.66	10456.5	3.35543
2	535.82	463.63	85.24	885.19	1969.88	4.3495
2	856.69	1447.17	389.36	1580.7	4273.92	3.46079
2	1320.98	753.15	78.87	934.94	3087.93	3.90226
2	1459.41	929.02	53.56	1574.71	4016.71	4.44864
5	1709.12	725.45	148.63	1735.03	4318.23	2.83708
2	1222.65	1385.84	108.04	1405.55	4122.08	3.69295
5	387.4	410.87	167.67	1005.66	1971.6	4.07421
2	1533.53	549.59	30.86	1435.22	3549.19	3.39008
2	2363.97	1281.85	90.28	1472.98	5209.08	3.6266
5	661.87	502.98	303.99	830.36	2299.21	3.16561
2	2506.29	1399.69	173.02	1985.24	6064.24	2.95913
2	284.64	607.62	121.01	942.43	1955.7	3.65471
2	1333.55	1098.51	162.47	1925.31	4519.84	3.05426
2	1311.92	525.4	57.05	1457.84	3352.22	3.98784
5	796.36	354.03	46	1963.1	3159.49	3.83082
5	1346.11	916.27	216.31	1471.63	3950.32	3.25814
2	260.24	648.73	40.24	1114.28	2063.49	2.99435
2	3454.47	413.29	27.47	1941.79	5837.02	3.29322
2	559.85	545.63	261.18	1094.21	2460.87	4.21929
2	1911.14	2257.7	430.38	2527.63	7126.85	2.84963
5	474.27	390.65	202.53	1009.85	2077.3	3.62636
5	484.81	43.62	105.19	787.36	1420.97	2.41329
2	2158.81	898.24	29.43	1361.2	4447.69	4.33903
2	1398.05	1717.79	33.99	1155.49	4305.32	3.78984
5	541	404.06	166.29	717.09	1828.43	3.48541
2	463.37	598.61	61.46	935.24	2058.68	3.33162
2	483.7	128.05	21.32	1147.55	1780.62	2.15732
2	485.73	2341.24	392.92	1992.74	5212.63	4.01109
2	1285.12	726.11	170.37	2006.22	4187.82	3.17414
5	657.81	840.21	144.33	1461.59	3103.93	2.33176
2	3036.75	2068.2	125.11	2305.88	7535.95	3.68754
2	3800.1	1612.49	47.73	2433.23	7893.54	3.13473
2	1682.32	1136.32	46.3	1583.7	4448.64	3.36348
5	872.58	1271.52	150.77	1733.53	4028.41	2.628
2	156.37	46.32	1.08	803.24	1007.01	2.14246
5	1623.36	1634.25	218.96	1835.41	5311.98	2.93145
2	1795.99	1224.7	144.51	1916.32	5081.51	3.45539
5	2158.81	2719.35	479.05	2755.37	8112.58	3.64082
2	1048.91	832.29	131.74	1610.67	3623.61	4.02471
5	563.55	688.52	223.04	602.62	2077.72	3.32446
2	318.28	905.72	156.35	1146.2	2526.55	3.5528
2	599.96	547.17	99.79	968.5	2215.41	3.64903
2	1348.89	797.78	119.43	2741.88	5007.98	1.72113
2	687.2	874.5	144.17	1403.01	3108.88	3.72732
5	1353.51	1001.57	232.52	1973.26	4560.85	3.42678
2	1458.86	1121.38	287.43	3243.81	6111.48	2.98459
2	159.62	745.68	258.38	1094.81	2258.48	3.71226
2	778.13	714.68	167.31	864.07	2524.19	3.66276
2	2343.64	997.83	25.99	2242.95	5610.41	2.71872
5	716.4	457.48	155.31	1113.38	2442.57	2.90501
2	647.09	677.53	100.6	1079.82	2505.04	3.93651
2	1516.9	552.22	39.04	1316.7	3424.86	2.97944
5	761.87	1561.7	99.53	1345.92	3769.02	3.30375
2	1496.38	364.27	271.12	2578.57	4710.34	2.58316
2	2092.27	1047.29	55.78	2241.45	5436.79	4.26152
2	1066.1	897.8	205.13	1618.16	3787.19	3.69325
2	1890.81	857.57	34.25	1414.69	4197.32	3.25024
5	1337.61	1423.65	200.39	2962.13	5923.78	2.85631
2	1652.19	732.71	129.88	1794.96	4309.74	3.20829
2	821.75	716.66	154.09	1147.1	2839.6	4.04492
2	585.91	261.82	41.25	622.84	1511.83	4.00133
5	858.16	371.3	147.92	1817.43	3194.82	1.66575
2	670.01	1376.16	140.78	1302.17	3489.13	3.67402
2	2404.63	657.96	27.34	1757.5	4847.44	2.95692
5	1020.81	2218.13	33.51	2725.4	5997.85	3.5341
5	1365.71	921.55	11.54	2599.55	4898.34	1.70739
2	400.16	154.92	36.64	667.64	1259.36	3.5119
2	745.97	600.15	41.33	1122.82	2510.28	3.05029
2	498.86	623.67	59.19	922.65	2104.37	2.85692
2	899.57	665.88	366.42	1637.64	3569.51	4.33811
5	1160.36	742.82	259.66	1194.74	3357.58	2.90819
2	1169.6	841.97	152.58	1081.02	3245.17	4.04003
5	290.18	113.1	90.05	504.33	997.67	3.1412
2	2016.49	1962.46	346.04	1940.3	6265.29	4.32047
5	1044.84	913.63	32.57	1649.63	3640.66	3.8264
2	974.05	598.39	42.25	1265.01	2879.7	3.16995
2	818.43	946.39	244.85	1040.42	3050.08	4.44627
2	1097.89	2794.1	70.07	1847.4	5809.46	3.13183
2	1420.42	1268.66	208.77	1301.12	4198.97	4.31657
5	664.65	1169.96	284.12	1333.04	3451.76	3.38175
5	60.11	23.46	22.78	134.05	240.39	3.9576
5	456.71	410.43	77.59	697.76	1642.49	3.86789
2	1023.03	880	118.69	1291.38	3313.1	2.73358
2	629.16	480.78	161.27	800.54	2071.75	4.34637
5	232.89	293.04	138.34	720.98	1385.24	3.3679
2	782.57	621.91	143.41	1248.38	2796.27	1.79806
5	2277.1	2369.82	233.28	3612.4	8492.59	2.93071
2	3182.77	1518.84	34.12	1441.66	6177.38	2.72799
5	885.7	1316.81	40.34	1708.06	3950.91	3.29275
2	300.9	209.5	82	502.38	1094.78	3.64423
2	1050.39	640.82	133.09	1213.47	3037.76	3.72084
5	940.23	1213.27	141.63	1268.91	3564.03	3.43696
2	627.31	730.73	336.35	1406.9	3101.3	4.31359
2	1825.75	1460.8	98.21	1552.24	4936.99	3.60878
2	862.23	291.5	34.2	749.45	1937.38	3.69516
2	1337.61	2818.28	164.89	2695.44	7016.22	3.55616
2	1021.92	1266.03	200.59	1627.15	4115.69	4.10917
2	603.28	676.87	99.22	1200.89	2580.26	3.24286
2	702.72	2268.69	45.36	2460.2	5476.97	2.58531
2	1440.19	632.46	46.27	1438.37	3557.3	3.70822
2	976.45	930.78	208.21	1067.54	3182.98	3.4822
2	358.38	226.65	70.63	403.79	1059.46	3.39075
2	2443.45	1104.67	81.41	2079.64	5709.17	3.70268
2	1052.05	1310.65	188.21	2364.31	4915.22	2.93703
2	509.58	1140.94	297.37	816.87	2764.76	3.2366
2	2195.78	1328.02	104.78	2204	5832.57	3.22836
2	338.98	217.37	71.4	490.99	1118.74	3.87203
2	921.19	411.31	152.86	995.77	2481.13	2.04924
2	1107.68	961.78	47.19	1995.73	4112.38	3.56375
2	497.93	1146	169.53	1519.27	3332.73	3.80058
2	417.35	356.79	85.9	645.47	1505.5	3.15198
2	1143.73	701.93	77.16	1234.45	3157.26	4.22519
2	244.34	309.31	45.64	416.98	1016.27	3.36141
2	57.56	15.73	36.64	236.28	346.21	4.43441
2	435.46	1291.09	268.32	1374.84	3369.7	2.99282
2	1051.31	911.21	43.93	886.99	2893.45	3.67269
5	721.39	1395.73	46.73	1052.1	3215.96	3.26568
2	1874.17	1807.04	306.03	2292.4	6279.64	2.86778
2	489.8	327.33	45.54	976.29	1838.96	3.10604
5	1116.19	1357.7	90.94	1394.77	3959.59	3.07998
2	1604.14	1630.95	335.59	1679.59	5250.27	3.92579
2	597.92	475.06	124.32	1295.88	2493.19	3.97611
2	949.65	691.16	200.87	1782.97	3624.66	2.6829
2	498.86	314.58	92.57	1028.43	1934.44	4.12874
2	381.86	595.09	158.62	910.07	2045.64	3.62357
2	878.68	863.73	137.75	1377.53	3257.7	4.34455
2	288.15	248.63	137.42	754.84	1429.05	3.20394
2	1125.8	688.96	150.29	1417.84	3382.89	4.01961
2	1171.08	660.16	47.68	1172.87	3051.79	3.24037
2	845.78	864.39	180.51	1150.39	3041.07	3.97266
2	306.45	306.89	79.12	407.09	1099.54	4.47161
2	604.95	847.46	128.55	977.79	2558.75	3.79814
2	1924.08	1090.6	56.59	1637.64	4708.91	3.83296
2	506.43	938.25	17.95	1839.91	3302.55	2.8999
2	1581.4	388.23	45.61	1385.03	3400.27	3.96356
2	1905.59	1316.59	126.85	1505.79	4854.82	4.18904
2	1571.61	2065.34	371.77	1893.85	5902.57	3.39271
2	870.36	1443.87	259.4	1669.1	4242.74	4.01339
2	626.57	635.32	116.58	839.8	2218.27	3.94079
2	1014.71	606.96	66.68	1047.31	2735.67	3.63257
2	1480.3	993.43	29.46	1355.21	3858.4	2.17001
2	1180.14	1104.45	74.71	1163.43	3522.72	3.89033
2	695.88	660.38	158.6	1230.85	2745.71	3.70157
2	2253.07	894.07	252.57	1679.59	5079.3	3.37655
2	1505.07	1447.17	172.41	1576.21	4700.85	3.59202
2	1388.62	1095.65	127.08	1838.41	4449.77	3.85421
2	264.68	135.86	24.92	508.82	934.28	3.63247
2	1624.65	664.12	49.66	1345.02	3683.46	3.89284
2	1348.15	917.59	19.88	1522.27	3807.89	3.52578
2	621.4	638.62	138.87	889.54	2288.43	4.19868
2	1480.49	1272.62	427.58	1911.83	5092.51	2.39274
2	2635.67	1500.81	213.31	2382.29	6732.08	3.79094
2	475.38	497.05	132.55	788.7	1893.69	4.19819
2	1126.91	884.39	197.51	1310.26	3519.07	3.44446
2	1221.91	494.19	38.96	1050.16	2805.21	3.22924
5	1112.67	2040.5	536.89	1706.56	5396.63	3.08552
2	701.06	832.95	110.44	1094.51	2738.95	3.61076
2	2935.09	1201.4	150.31	1860.89	6147.69	4.11396
2	418.82	359.43	125.37	673.48	1577.11	3.33591
5	741.91	667.64	141.37	992.92	2543.84	3.09588
5	1138.37	2080.29	280.81	1666.11	5165.57	3.47883
5	224.94	290.62	80.09	384.91	980.56	3.56958
2	991.61	1068.18	322.34	1516.28	3898.4	4.21229
2	275.4	466.49	193.74	461.33	1396.95	3.56627
2	276.69	402.08	90.13	764.58	1533.48	3.21891
1	1560	1810	40.3	4360	7770.3	3.98832
2	1275.69	912.53	58.71	1556.73	3803.67	2.68432
1	2170	1160	31.5	4910	8271.5	4.54116
1	2650	1230	238	4670	8788	4.02769
1	4920	1650	56.7	6470	13096.7	3.60839
1	3450	1150	43.2	5470	10113.2	4.02023
1	541	194	107	1510	2352	3.97177
1	4320	1320	29.4	6220	11889.4	2.22848
1	3680	1040	103	4480	9303	3.72348
1	2310	1580	280	4860	9030	3.49449
1	2750	1760	77.6	4150	8737.6	3.43897
1	1360	558	11.6	1600	3529.6	3.37656
1	4060	1820	34.4	6220	12134.4	3.35378
1	3830	1940	43.1	5340	11153.1	3.99604
1	1960	913	204	3970	7047	4.18763
1	2940	1110	56.8	4430	8536.8	3.73011
1	2090	564	27	3180	5861	3.28524
1	953	2760	5.11	4830	8548.11	3.44925
1	1260	1940	40.4	5070	8310.4	3.14875
1	2360	658	0.73	5090	8108.73	3.18281
1	2840	678	8.47	2120	5646.47	3.42124
1	2220	899	16	4540	7675	2.47404
1	2660	883	39.9	4270	7852.9	3.16059
1	5020	1560	180	6310	13070	4.59525
1	1080	686	57.5	3410	5233.5	4.35118
1	1680	1140	205	5520	8545	3.88445
1	2740	2100	49.1	5850	10739.1	3.76714
1	3210	1480	49	4450	9189	3.77981
1	2900	1820	29.8	4840	9589.8	3.81109
5	1711.34	1077.41	205.76	2141.07	5135.58	3.63536
5	202.76	165.16	55.5	481.25	904.67	3.40771
1	3330	1600	50.7	6200	11180.7	3.15339
5	611.97	415.93	129.88	699.85	1857.63	2.83891
1	5390	1880	61.3	5890	13221.3	3.97972
1	1440	742	170	3130	5482	3.98155
1	1180	630	134	3070	5014	4.06448
1	2430	1480	71.4	4190	8171.4	3.60048
1	933	491	167	2230	3821	3.92102
2	584.62	310.63	76.75	874.71	1846.7	3.93533
1	5390	1440	22.8	5190	12042.8	3.07458
1	1560	960	93.1	4980	7593.1	4.07395
1	2950	2170	22.8	5320	10462.8	3.89553
1	5010	1450	78.9	6440	12978.9	4.05137
1	5150	2270	367	5390	13177	3.94335
1	4070	1360	93.3	4970	10493.3	4.25526
1	4070	1790	360	5580	11800	4.03744
1	3670	1560	113	5480	10823	2.85018
1	1800	1200	53.8	4140	7193.8	3.20963
1	1150	431	176	3500	5257	4.23751
1	793	360	118	2000	3271	4.33573
1	1610	690	2.4	3230	5532.4	3.54058
1	1980	868	114	4910	7872	4.35658
1	1360	803	76.4	3630	5869.4	4.40562
1	1440	1140	252	3670	6502	4.18737
1	1870	807	134	5630	8441	4.06096
1	2460	1550	107	6030	10147	3.33511
1	3600	1360	101	5200	10261	3.83074
1	3070	1430	62.7	8100	12662.7	3.95692
1	1670	154	12.4	2280	4116.4	1.64611
1	3430	1090	81.3	4240	8841.3	4.22859
1	2270	545	11.2	2310	5136.2	3.42905
1	4380	2200	50.4	5210	11840.4	3.6948
1	2890	1140	42.5	4850	8922.5	3.8285
5	1925.92	1137.86	111.51	2352.33	5527.62	3.25453
5	374.65	515.73	130.01	549.73	1570.11	3.86482
1	1600	941	127	4720	7388	4.62713
1	1810	902	83.2	4580	7375.2	3.38869
1	3740	1990	54.5	5410	11194.5	4.05048
1	4390	1980	46.1	4900	11316.1	3.89215
1	1870	480	41.8	3470	5861.8	3.90802
1	1660	621	130	3810	6221	3.80846
1	3950	1040	59.6	4610	9659.6	3.53543
1	2330	1180	55.5	5090	8655.5	3.65359
1	983	697	178	2500	4358	4.00737
1	2450	1060	179	4600	8289	4.35387
5	321.79	488.47	112.04	531.3	1453.6	3.67887
1	1480	687	139	3460	5766	3.99314
1	1270	1380	109	4340	7099	4.25622
1	4590	607	68.4	6020	11285.4	3.29199
1	3210	2250	63.8	6450	11973.8	3.90417
1	2020	1050	142	4800	8012	4.08994
1	1853.48	1511.53	158.91	4557.95	8081.87	4.37899
5	1071.83	2068.64	25.74	1875.87	5042.07	3.49121
1	1918.3	4160.55	110.56	4825.18	11014.6	3.55348
1	2749.85	1606.69	51.88	5903.11	10311.5	4.49901
1	569.3	1403.15	3.96	4284.71	6261.13	3.18928
1	3680	2110	46.4	4710	10546.4	3.35964
5	844.3	913.19	146.42	1250.63	3154.54	3.80002
1	2102.39	2259.14	119.7	5786.01	10267.2	3.58493
5	930.25	454.84	174.42	896.88	2456.39	3.58408
5	499.22	1521.47	361.58	970.75	3353.03	3.66789
1	2350	794	125	4190	7459	4.45866
1	1777.55	1441.04	182.91	4957.29	8358.8	3.73174
1	2014.98	2231.83	163.15	6344.49	10754.5	3.72248
1	1140	756	158	3960	6014	3.84306
1	992.67	1433.55	314.56	4359.78	7100.56	4.4805
1	4490	2030	15.5	4960	11495.5	3.58035
5	424.55	263.14	6.33	1040.57	1734.6	2.09289
5	946.33	805.25	109.8	941.98	2803.36	3.48323
1	738	518	193	2400	3849	4.1036
5	606.43	584.76	132.33	654.76	1978.27	2.36429
1	2980	1820	227	5120	10147	4.16464
5	1546.65	1460.58	51.06	2000.23	5058.53	3.69452
1	2930	1590	44.7	6440	11004.7	4.20245
1	1340	588	196	3230	5354	3.60288
1	2360	1070	61	4490	7981	4.20458
1	2534.65	2165.74	141.09	4669.04	9510.53	4.02218
1	4000	1780	58.5	5850	11688.5	3.81492
1	1922.75	1634	45.73	5858.07	9460.55	4.30332
1	1950	1550	128	5750	9378	4.30298
1	2655.4	2252.53	114.33	4963.3	9985.56	3.72225
1	2354.63	1951.64	74.81	5158.47	9539.55	4.45297
1	1511.97	1000.49	155.95	3011.61	5680.02	3.88389
5	882.93	951.66	157.14	2105.11	4096.85	3.15027
1	1880	1450	381	3400	7111	4.39617
1	3376.2	4440.74	28.86	5990.19	13836	3.56571
1	903	475	44.6	2560	3982.6	3.54275
1	4126.26	3126.14	81.35	6836.92	14170.7	3.89878
5	1041.7	289.3	126.03	1242.24	2699.27	3.35226
1	1644.21	1437.96	40.35	5338.62	8461.13	3.98396
1	993.04	924.71	306.24	3422.96	5646.96	4.25215
1	2180.92	2547.26	103.41	7272.3	12103.9	3.72553
1	1489.75	1091.24	102.33	4317.74	7001.06	3.81416
1	585.23	298.78	198.08	3059.65	4141.74	4.72991
1	3132.1	2671.05	148.6	6518.64	12470.4	3.54848
1	547	373	94.1	1850	2864.1	4.00913
1	1532.34	1879.39	18.44	5659.9	9090.07	3.30705
1	3640	1860	39.5	5550	11089.5	3.6624
1	475.96	505.31	143.29	2281.38	3405.94	4.40263
5	777.02	893.41	34.5	1567.22	3272.15	3.19421
5	661.69	580.14	111.3	678.88	2032.01	2.73403
1	2015.35	3549.51	134.91	6887.96	12587.7	4.14722
1	1566.42	1533.55	336.72	3807.3	7244	3.79135
1	1156.02	1805.81	185.47	5359.64	8506.94	4.57932
1	1797.92	2268.39	64.5	4987.32	9118.13	3.96404
1	2823.19	2298.79	113.16	6281.44	11516.6	4.52943
1	3592.88	1768.37	104.48	5644.89	11110.6	2.54624
1	3940	1700	26.5	5200	10866.5	3.37413
1	1866.45	2373.24	114.95	5062.38	9417.02	3.89759
1	2043.5	2636.69	75.37	4894.24	9649.8	4.00342
1	2362.78	606.64	35.46	5278.57	8283.45	3.73066
1	2940	1400	29.6	4890	9259.6	3.5627
1	1617.17	1993.05	218.46	5059.38	8888.05	3.43977
1	1534.94	480.2	37.3	3425.97	5478.4	2.42335
1	790.8	692.54	116.48	3410.95	5010.78	4.45554
1	2677.99	1579.37	58.16	5134.45	9449.97	3.4164
1	2074.98	1979.39	106.98	6047.24	10208.6	3.63857
1	1729.77	2091.29	42.63	3993.46	7857.15	3.44516
1	2272.77	1059.96	63.73	5188.49	8584.96	2.7891
1	3580	1260	76	5770	10686	3.51947
1	2690	2070	16.4	5020	9796.4	3.48953
1	213	1650	878	860	3601	3.46875
1	2040	786	69.3	3890	6785.3	4.20067
1	4730	2910	50.6	7740	15430.6	3.99506
1	1450	735	49.2	3310	5544.2	3.74948
1	1349	844.97	236.33	4164.61	6594.91	3.26267
1	806.73	1468.79	82.88	3627.14	5985.54	3.56896
1	2095.35	1603.6	173.88	4335.75	8208.59	4.15834
1	2617.99	1523.42	23.48	5101.42	9266.31	2.95533
1	1822.74	1761.76	231.32	5188.49	9004.32	3.98366
1	2840	1100	78.1	4070	8088.1	3.38108
1	1430.48	1347.2	24.14	4206.64	7008.47	2.85562
1	3929.94	3720	38.02	6404.55	14092.5	3.27128
1	1493.45	1219.88	233.16	4359.78	7306.27	4.19631
1	1600.5	2023.45	333.76	4846.2	8803.9	4.24918
4	1980	1090	203	3830	7103	3.9561
4	1390	699	69.5	4840	6998.5	3.47083
4	1410	395	177	5970	7952	1.24645
4	1120	309	89.6	2160	3678.6	3.48335
1	1060	418	75.1	3180	4733.1	3.96966
4	1040	771	208	2770	4789	3.60293
4	1870	840	24.9	4240	6974.9	4.1379
4	796	255	105	2070	3226	4.23157
4	NA	NA	NA	NA	NA	2.89053
4	320	88.6	58.6	970	1437.2	4.19696
4	12.4	107	162	44.5	325.9	2.44447
1	2110	595	135	4870	7710	4.4266
4	4480	382	16.6	3840	8718.6	3.02407
4	798	431	61.4	8590	9880.4	1.31913
1	2960	1240	110	4630	8940	4.04585
4	3260	948	36.2	3590	7834.2	3.39383
4	846	462	122	3110	4540	2.9965
4	1390	861	17.1	6600	8868.1	1.92361
4	2440	1250	38	4540	8268	3.04117
4	1280	226	6.07	2490	4002.07	3.30557
4	945	646	292	2860	4743	3.29554
4	1480	681	55.5	2840	5056.5	3.4624
4	1020	500	135	2240	3895	3.49022
4	1020	772	414	2540	4746	3.70488
4	1020	438	147	2710	4315	2.69019
4	1700	620	65.3	5170	7555.3	3.41589
4	895	812	76.9	4940	6723.9	2.52269
4	1040	372	42.4	5300	6754.4	2.36066
4	493	251	214	2090	3048	4.02506
4	24.1	400	162	561	1147.1	2.81391
4	23	74.8	164	61.6	323.4	1.57818
4	1260	1060	111	5930	8361	2.53932
4	1340	676	21.4	2970	5007.4	3.64181
4	2890	1020	45.1	6830	10785.1	2.86094
4	845	656	83.6	4690	6274.6	2.94348
4	1060	647	137	4330	6174	2.88725
4	4700	177	8.06	4030	8915.06	2.26741
4	351	255	31	719	1356	1.07681
1	989.71	1324.73	241.69	3311.87	5868	3.81945
1	1730.51	1781.58	113.62	3597.11	7222.83	3.50055
4	1050	646	125	4150	5971	1.54357
4	1420	878	59.6	5060	7417.6	2.77803
4	1220	328	92.8	1840	3480.8	3.67353
4	3660	883	34.8	4360	8937.8	2.81135
4	1430	746	258	4490	6924	2.66782
1	3082.47	2015.08	78.03	4969.3	10144.9	3.1873
4	645	527	172	166	1510	2.82718
1	3089.88	2801.46	58.57	5359.64	11309.5	2.93309
4	3400	818	61	4780	9059	3.7623
4	3190	778	59.8	4000	8027.8	2.83652
1	1498.64	1553.38	288.21	4587.97	7928.2	4.67369
1	181.68	741.01	43.17	897.78	1863.63	2.87089
1	1854.22	1621.66	104.12	3471.01	7051.01	3.73772
1	495.22	840.13	46.73	1276.41	2658.49	4.17049
1	775.25	655.1	154.06	2234.84	3819.24	4.18258
4	646	318	97	1690	2751	2.76705
1	2354.26	1942.83	80.43	3825.31	8202.83	3.68202
4	2310	1190	24.8	5930	9454.8	2.5453
4	979	357	103	3830	5269	2.23438
1	998.97	1030.89	230.81	2927.54	5188.2	4.11393
1	1514.2	1608.01	83.08	3744.24	6949.53	3.60031
1	1324.18	952.03	83.08	2554.31	4913.6	3.68733
1	1632.35	1650.3	14.15	3095.68	6392.48	2.95475
1	2509.46	2432.72	104.94	3870.35	8917.47	3.32363
1	1936.08	1980.27	118.11	5086.4	9120.87	3.53331
1	1716.06	2452.1	115.71	5783.01	10066.9	4.38832
1	1563.83	2477.21	425.12	2950.96	7417.11	3.76485
1	4010	1370	51.1	4730	10161.1	3.43016
1	1119.35	1503.6	65.11	4314.74	7002.79	3.39495
1	2032.76	2270.15	77.67	4101.55	8482.13	3.75865
1	1844.59	3027.02	276.98	4590.98	9739.56	3.49043
1	NA	NA	NA	NA	NA	3.13782
1	1665.32	1781.58	240.52	4170.61	7858.03	4.18134
1	1686.8	1293.9	113.93	4870.22	7964.84	4.18943
1	1001.93	1080.23	268.4	2150.46	4501.02	4.19503
1	512.26	867.44	198.59	1989.52	3567.82	4.12356
1	2500	1220	133	5750	9603	4.43443
1	1998.68	2414.21	241.28	3558.08	8212.26	4.41481
1	811.92	996.52	100.04	4143.59	6052.07	4.59911
4	767	317	147	4490	5721	2.36856
4	775	675	171	2490	4111	2.54761
4	1410	1110	51.3	5960	8531.3	2.58378
4	649	187	59.2	3930	4825.2	2.18629
4	1120	414	60.8	4620	6214.8	3.43001
4	2970	442	53.4	3780	7245.4	3.18994
4	1280	446	97.4	3670	5493.4	3.43057
4	1670	483	150	7340	9643	3.79403
1	1490.12	1875.86	379.11	4825.18	8570.27	3.80477
1	2048.31	1847.67	139.36	4170.61	8205.95	3.02983
1	1833.11	2741.54	46.21	5500.76	10121.6	4.30513
1	1411.96	2011.99	128.12	4702.07	8254.15	4.53322
4	2290	1340	324	5830	9784	2.2107
1	3881.79	2782.51	31.71	5410.69	12106.7	3.37803
4	1020	463	139	2160	3782	3.79395
1	1496.42	1196.53	317.78	3732.23	6742.96	3.95722
1	1924.23	1770.57	250.47	4068.52	8013.8	4.34959
1	1350.85	1300.06	109.43	3038.63	5798.98	2.89797
1	1286.03	2495.72	138.54	4059.52	7979.8	3.2875
4	1210	521	167	2130	4028	2.28794
1	1203.43	3597.97	49.62	6134.31	10985.3	3.63006
4	1730	1070	76.4	3840	6716.4	3.3482
1	1236.4	5828.48	59.59	6425.56	13550	3.69173
4	978	317	192	1180	2667	3.94174
4	1540	1550	111	3260	6461	3.28303
4	1040	683	35.4	5230	6988.4	2.07895
4	104	1.81	29.4	973	1108.21	1.41827
4	714	482	43.7	2420	3659.7	3.17576
4	876	516	280	2140	3812	3.70749
4	608	493	229	2260	3590	3.51433
4	404	231	59.3	1030	1724.3	3.65346
1	1548.64	1273.19	303.43	3702.21	6827.47	4.23393
1	1627.17	1775.42	64.85	4191.63	7659.07	3.84103
1	2903.57	2321.7	111.73	4482.88	9819.88	3.66349
4	1410	952	35.7	3980	6377.7	3.14078
1	3206.92	2495.72	132.41	4176.62	10011.7	3.61306
4	875	423	114	4780	6192	2.34169
4	1000	597	148	4800	6545	2.90938
1	1822.74	2440.21	122.25	3600.12	7985.31	3.26815
1	1781.25	1409.32	126.59	2799.32	6116.49	2.60856
1	1967.94	1128.25	198.34	3912.39	7206.91	4.14872
4	1010	642	29.7	3500	5181.7	2.62388
1	683.76	793.43	212.23	2199.1	3888.52	4.1503
4	1690	475	60.8	6830	9055.8	2.48212
4	1110	884	16.5	3550	5560.5	2.99089
1	1116.76	1067.01	132.36	2899.01	5215.14	4.33968
1	1329	1387.29	163.31	3927.4	6806.99	4.08904
1	2184.62	2164.42	58.06	4648.02	9055.13	3.45542
1	847.85	711.05	173.01	2467.54	4199.44	3.36436
4	3790	1050	40	4480	9360	3.18687
3	441.56	537.5	156.18	681.73	1816.95	2.89169
1	1970	1200	232	3060	6462	3.52158
1	3790	884	209	4050	8933	4.09106
4	2250	210	216	1050	3726	1.22362
1	2510	1420	35.7	4980	8945.7	3.37626
4	1530	466	109	3420	5525	2.84967
3	1722.24	1339.67	15.96	2334.35	5412.22	2.23529
4	573	312	177	1840	2902	3.08604
4	567	240	104	2950	3861	1.50041
4	1290	266	296	3670	5522	2.99194
4	866	792	76.2	2360	4094.2	2.40037
1	1108.24	1407.12	123.37	3311.87	5950.59	2.76792
1	3420	1790	72.5	4950	10232.5	3.43165
1	1227.51	901.81	187.1	3386.93	5703.35	3.53031
3	1176.81	762.83	68.39	1706.56	3714.59	2.0346
4	1310	552	225	2410	4497	4.03597
4	1570	928	57.8	5570	8125.8	3.0469
3	NA	NA	NA	NA	NA	3.38665
4	1450	660	115	2950	5175	3.30933
4	925	792	27	4250	5994	2.71956
3	644.13	1038.28	15.22	885.49	2583.13	2.46059
3	736.18	682.37	195.57	919.51	2533.62	2.6036
3	993.64	753.59	13.32	1450.8	3211.36	2.27131
4	1830	630	39.9	4510	7009.9	2.38898
4	778	248	175	3260	4461	3.6401
4	1460	488	88.8	4790	6826.8	2.37734
4	1160	599	61.6	3980	5800.6	2.64826
4	280	585	2.17	3900	4767.17	2.87101
4	1570	393	111	1930	4004	4.21248
4	1610	543	80	2720	4953	3.4458
4	979	537	79.9	2260	3855.9	3.53299
4	456	262	173	2380	3271	3.04841
4	1610	459	57.3	2640	4766.3	1.50003
4	1040	580	110	3410	5140	2.14508
4	3170	766	76.3	4270	8282.3	3.24599
4	1400	230	1.89	2410	4041.89	2.109
4	524	153	70.9	1180	1927.9	3.48227
4	894	415	34.8	2630	3973.8	3.62675
4	40.4	132	170	84.6	427	2.11879
4	1360	771	104	4090	6325	2.49865
4	867	555	2.28	2610	4034.28	3.21479
4	1220	549	212	3850	5831	3.44185
1	2430	1090	164	4550	8234	4.30494
1	1670	818	120	4520	7128	4.20397
1	3830	1270	5.22	5070	10175.2	3.4828
4	1350	405	240	3700	5695	2.86847
1	1470	931	154	3230	5785	3.71604
4	442	156	45.1	1040	1683.1	2.89186
1	2690	1950	37.5	4670	9347.5	3.69632
1	1930	1300	7.39	3250	6487.39	2.83354
4	876	288	161	4700	6025	2.58803
4	1330	336	35.2	2040	3741.2	3.81209
1	5090	1120	133	5160	11503	3.20877
4	2100	781	67.1	3770	6718.1	3.6981
1	3640	858	17.1	4050	8565.1	3.54669
4	3920	926	27.1	4690	9563.1	3.7067
1	1710	563	83.2	2920	5276.2	4.0976
4	152	40.1	46.6	530	768.7	3.67116
4	711	381	36.5	2150	3278.5	3.61988
1	4660	1600	49.6	7000	13309.6	4.26178
4	1210	397	95.7	2400	4102.7	3.57344
1	1480	581	188	3050	5299	4.65511
4	584	304	144	1690	2722	3.85663
1	1240	585	159	2960	4944	4.54837
1	1890	2070	14.8	4920	8894.8	3.69103
4	1970	600	105	2410	5085	3.37502
1	1360	746	172	3950	6228	4.68646
4	733	282	135	1540	2690	3.54953
1	788	716	4.72	1950	3458.72	3.37624
4	1740	522	52.8	2790	5104.8	2.57126
1	3450	1140	77.1	5130	9797.1	3.81564
4	1690	517	105	2500	4812	3.71068
1	2250	1690	80	4680	8700	3.9413
1	4030	1830	372	7780	14012	3.59225
1	1740	1040	52.5	3560	6392.5	4.57291
4	858	442	116	1520	2936	3.6621
4	965	429	94.4	2010	3498.4	3.00945
4	1870	243	30.4	3270	5413.4	2.98635
4	604	291	190	1360	2445	2.85997
4	461	393	76.3	1680	2610.3	3.94964
4	1730	736	43.7	3500	6009.7	3.11002
1	2840	1240	58.1	3910	8048.1	3.42328
1	3690	1230	27	5430	10377	3.78639
1	3710	999	3	5250	9962	3.39194
1	1900	1100	134	4480	7614	3.78632
1	3140	1050	77.3	5160	9427.3	3.78412
1	2510	666	21.6	4900	8097.6	2.74067
1	1650	852	247	3590	6339	3.99027
1	2070	1270	37.7	5370	8747.7	4.23209
1	1140	486	61.4	2930	4617.4	4.29438
4	898	188	33.2	1630	2749.2	2.65003
4	1590	352	62	2730	4734	3.21588
4	1760	646	102	3460	5968	3.31723
4	499	224	105	1440	2268	4.05438
1	862.66	596.95	217.59	2634.18	4311.38	3.30176
4	987	434	114	1980	3515	4.22537
4	834	487	96.2	2440	3857.2	3.57173
4	3510	1640	129	7970	13249	3.87526
4	1550	809	38.8	2880	5277.8	3.55522
1	2270.55	2223.46	210.23	3984.45	8688.69	3.70978
4	1800	701	82.5	3530	6113.5	4.18979
4	372	158	97.8	1380	2007.8	3.4879
4	2690	823	86.3	4010	7609.3	3.45577
4	1170	997	19.8	3290	5476.8	2.71502
4	4330	1030	45.1	5400	10805.1	3.47998
4	2000	1240	320	4440	8000	3.94949
4	541	118	100	1150	1909	3.62707
1	2220	1420	43.3	3880	7563.3	3.2862
4	1090	335	116	2220	3761	3.69086
4	1960	688	170	2480	5298	3.36971
1	1560	525	132	2430	4647	2.64489
4	1460	605	108	2610	4783	3.87366
4	2660	1000	44.2	2670	6374.2	3.58896
4	904	523	67.4	2360	3854.4	4.23371
4	2520	919	136	4110	7685	3.42771
4	2300	935	47.8	4030	7312.8	3.77136
1	1117.13	975.38	129.81	3125.71	5348.02	3.62515
4	384	174	122	1150	1830	3.74988
4	792	315	91.3	1430	2628.3	3.92449
4	3780	1010	33.5	4950	9773.5	3.42924
4	2070	1050	9.76	4710	7839.76	3.15698
4	1300	538	79.9	3210	5127.9	3.62168
4	1350	832	36.2	3640	5858.2	2.5143
4	605	283	102	1500	2490	3.52311
4	902	391	97.3	1520	2910.3	3.61411
4	1290	713	43.4	4230	6276.4	3.43502
4	837	383	128	1890	3238	2.80422
4	566	408	42.3	2050	3066.3	2.86324
4	378	90.6	72	1550	2090.6	3.91292
4	870	520	142	2270	3802	3.61407
4	2590	540	77.8	3740	6947.8	2.91888
4	1090	809	59.6	4310	6268.6	3.27281
4	1510	792	127	3160	5589	3.37003
4	454	334	13.8	1360	2161.8	2.62653
4	5600	910	40.9	4700	11250.9	3.90508
4	1810	1060	99.2	3910	6879.2	3.04746
4	2670	348	24.9	3630	6672.9	3.28176
4	1360	1310	29.2	4940	7639.2	3.32724
4	2690	611	6.29	3040	6347.29	2.73884
4	1630	432	64.1	2010	4136.1	2.76005
4	4300	2750	287	6370	13707	3.43327
4	447	743	2.89	3430	4622.89	2.27868
4	316	1130	2.24	4040	5488.24	3.07475
4	695	447	147	1850	3139	3.79431
4	2210	1070	241	3200	6721	3.43613
4	1880	679	51.7	3370	5980.7	3.37365
4	1070	669	98.9	2790	4627.9	3.33897
4	1290	306	86.8	2750	4432.8	3.31002
4	722	372	146	2110	3350	2.93657
4	1000	456	183	2510	4149	3.74355
4	641	199	76	1270	2186	3.78365
4	639	390	148	1240	2417	3.79572
4	1460	523	7.71	2020	4010.71	2.5426
4	1490	320	13.2	2630	4453.2	2.7337
4	1460	871	52	4370	6753	3.5824
1	1800	1190	44.8	4130	7164.8	3.89474
1	1200	796	79	2540	4615	3.49601
4	1650	374	182	4050	6256	3.36096
4	1330	394	63.5	3000	4787.5	2.89039
4	809	261	64.6	2140	3274.6	3.5468
4	1420	595	109	2020	4144	2.92538
4	1510	1260	146	3430	6346	3.53504
4	468	153	143	1680	2444	3.55098
1	1120	556	130	3470	5276	3.29178
1	2250	1230	108	5110	8698	4.17954
4	985	483	91.1	3210	4769.1	3.29265
4	1060	907	89.6	3260	5316.6	3.26948
1	927	852	33.4	3270	5082.4	3.65462
1	1890	1930	121	5830	9771	3.39855
4	796	413	119	2470	3798	3.1499
4	1610	814	57	3270	5751	3.1333
4	1970	1320	65.2	5060	8415.2	2.94152
1	4900	1220	34.3	4150	10304.3	3.60294
1	2670	1430	232	4700	9032	4.12033
4	423	78.7	76.8	1400	1978.5	3.73379
1	4680	1380	34.8	5270	11364.8	3.08193
4	351	136	149	2050	2686	3.53278
4	1830	1140	101	5160	8231	4.18701
4	1010	561	136	2270	3977	3.53701
4	2660	1030	29.5	4250	7969.5	3.47904
4	2980	217	33.3	3730	6960.3	3.49162
4	786	316	121	1210	2433	3.55784
4	696	469	38.1	3220	4423.1	3.78079
4	437	194	118	1520	2269	3.30939
4	2720	594	26.5	4640	7980.5	3.50358
4	2000	389	1.03	3360	5750.03	2.54171
4	1100	558	199	2550	4407	2.64544
4	2590	980	36	5280	8886	3.70165
4	1370	588	28.4	4090	6076.4	3.01
4	623	443	108	2420	3594	3.08413
4	1200	639	147	2550	4536	3.97538
4	1830	1290	80	4950	8150	3.19381
4	3070	895	43	4770	8778	3.1729
4	2120	550	28.3	4070	6768.3	3.20156
4	1330	776	36.8	3660	5802.8	3.5536
5	270.96	580.14	164.94	574.6	1590.64	2.84901
3	1633.34	657.09	141.98	1733.53	4165.94	2.38604
1	2627.99	1974.55	60.05	5302.59	9965.18	2.0674
3	652.08	828.56	280.55	813.28	2574.46	2.64111
3	1322.27	2083.59	476.76	2012.21	5894.83	3.29812
3	NA	NA	NA	NA	NA	3.30179
2	1239.1	1122.04	79.35	1409	3849.48	2.95863
3	664.83	916.27	51.5	1045.36	2677.96	3.40315
3	187.23	178	110.33	459.83	935.39	3.48042
2	950.02	791.62	165.5	1110.39	3017.54	3.13223
3	607.35	589.38	105.29	1657.12	2959.13	3.82943
5	1028.23	778.45	161.16	2555.51	4523.36	3.49459
5	1024.16	1230.02	158.97	2375.96	4789.09	3.67907
3	1929.62	1561.26	55.55	2040.68	5587.12	3.50881
2	2450.84	1859.8	42.04	1980.75	6333.43	3.1
3	34.71	1.56	1.41	460.73	498.4	0.604912
5	299.62	391.16	33.51	861.15	1585.44	2.50702
2	218.1	98.31	44.06	378.17	738.64	3.64229
3	728.6	735.79	83.48	1622.66	3170.52	3.43615
5	938.22	663.91	136.85	1431.64	3170.63	2.61223
5	709.69	1048.07	9.49	2953.36	4720.6	2.0131
3	777.02	1025.31	28.84	1328.24	3159.42	3.1766
2	2595.01	1630.51	96.57	1651.12	5973.22	3.39062
5	970.82	748.05	218.92	2591.84	4529.63	3.15179
3	1761.24	1502.79	65.64	1875.87	5205.54	3.47878
3	838.39	1586.33	182.93	1532.76	4140.4	3.48136
1	1370	1510	76.3	4510	7466.3	3.27728
5	615.6	560.38	69.96	1560.45	2806.39	2.4482
1	1650	1120	117	4130	7017	4.08636
3	385.74	799.54	181.63	867.51	2234.42	3.78138
3	2583.92	1978.95	15.3	3228.83	7807	3.53539
5	859.33	790.35	180.41	3236.8	5066.89	3.24321
1	4680	1100	53.2	4990	10823.2	4.03312
5	187.9	212.3	69.4	580.1	1049.7	2.50816
3	433.24	472.86	175.85	612.8	1694.76	3.16958
1	2660	844	72.7	4120	7696.7	3.54241
3	1005.47	787.67	149.96	1230.4	3173.5	3.29335
5	516.71	1169.66	100.14	1455.36	3241.87	2.61093
5	382.25	418.43	213.71	1270.4	2284.79	1.28309
1	956	1820	19	3410	6205	2.8892
3	1024.7	924.84	193.96	1739.52	3883.03	3.58868
5	695.61	593.42	64.04	1938.18	3291.25	2.64319
3	2698.51	1617.76	58.94	2262.43	6637.64	2.58725
1	1970	774	65.3	3550	6359.3	2.04613
3	765.01	581.46	230.99	1054.05	2631.51	4.00081
3	1432.98	2310.46	131.56	2801.82	6676.82	2.80606
3	1268.3	1246.46	60.88	1877.37	4453	2.80432
1	691.54	359	145.99	2540.8	3737.34	4.03863
3	346.74	223.13	153.63	897.78	1621.28	3.28252
3	853.91	1177.87	373.3	1571.71	3976.8	2.50446
3	2363.97	1993.68	361.58	2439.23	7158.46	2.79642
1	1636.43	1464.39	166.63	5344.63	8612.07	4.24324
3	1872.32	2677.58	116.78	2992.1	7658.79	2.19091
3	441.56	2124.26	2.66	1893.85	4462.32	2.7541
1	1602.72	1872.78	85.74	4581.97	8143.2	3.63683
3	NA	NA	NA	NA	NA	3.66504
3	2293.74	1804.84	111.71	2180.02	6390.31	2.35102
3	777.21	535.3	122.03	895.83	2330.37	2.41005
5	3180.92	1615.78	57.97	2876.73	7731.4	3.49552
1	1370.85	992.56	38.05	2724.56	5126.02	2.68071
3	1289.19	1812.32	340.43	1609.17	5051.11	3.41497
3	1780.09	1861.12	77.16	2153.05	5871.42	3.24717
5	1129.86	1118.08	234.2	1567.22	4049.36	4.05208
3	2049.76	2244.51	98.94	2801.82	7195.03	2.75589
3	928.03	998.93	213.46	1514.78	3655.19	3.56914
1	1687.17	1465.27	205.49	4221.66	7579.58	3.90651
5	753	666.32	128.12	987.83	2535.26	3.57808
3	1153.89	1530.05	131.74	1350.72	4166.39	2.47028
3	1803.01	1432.22	118.64	2340.34	5694.22	3.64525
3	564.1	499.9	106.1	1231.6	2401.71	2.88488
3	1011.39	242.92	65.54	786.16	2106	2.10619
1	1681.99	777.57	27.72	4509.91	6997.19	2.24594
1	2681.7	3551.71	35.38	4984.32	11253.1	1.87971
5	580	791.4	89.82	1475.22	2936.44	1.66318
3	479.63	395.04	167.97	622.24	1664.89	1.6512
3	1447.4	1178.75	83.38	1651.12	4360.65	3.77595
1	1330.11	963.04	134.1	2339.33	4766.57	3.13493
3	1949.95	955.62	107.96	2102.11	5115.65	2.86313
3	780.54	1374.4	62.61	1961.27	4178.82	3.08263
5	486.29	591.57	61.18	626.74	1765.78	3.17116
3	1070.35	1616.88	124.86	2262.43	5074.52	2.71023
3	1717.99	1028.39	59.75	2385.29	5191.42	1.72607
3	747.82	870.32	34.09	1405.85	3058.09	1.53845
1	1094.53	1018.99	157.38	2351.64	4622.54	3.67152
3	764.64	739.96	125.88	977.49	2607.97	3.8747
3	1091.42	3213.98	65.79	2824.29	7195.48	2.22057
3	996.6	1353.74	109.8	2060.16	4520.3	2.22894
5	816.21	816.47	193.53	1026.03	2852.24	2.73296
3	1024.88	965.51	172.23	1333.04	3495.66	3.28572
1	1603.83	1161.29	189.81	2795.42	5750.35	3.30483
3	1225.97	1360.56	453.31	1934.3	4974.15	3.86241
5	2293.74	2394	160.35	2485.68	7333.76	3.49625
1	2336.85	2529.64	101.72	4044.5	9012.72	2.23991
3	1674.56	1093.02	67.68	1935.8	4771.05	3.36907
3	183.57	80.64	33.31	633.19	930.71	1.95861
3	3456.31	1357.7	9.32	2589.06	7412.39	2.33409
5	814.91	998.71	421.97	1223.51	3459.1	3.4977
1	3186.18	920.75	72.51	4882.23	9061.67	2.89672
3	1880.15	937.84	133.26	3380.93	6332.18	3.97542
5	1026.54	779.09	386.04	1576.21	3767.89	2.52767
1	1006.01	587.69	154.11	2484.95	4232.77	4.05297
3	NA	NA	NA	NA	NA	1.84977
3	1237.14	579.94	119.04	3313.67	5249.79	2.77289
3	1445.89	1804.49	789.87	3103.49	7143.75	2.58017
3	1016.38	473.5	155.4	2860.88	4506.16	2.14028
3	1040.82	295.17	164.88	1268.3	2769.17	1.57303
3	2377.97	726.56	118.29	3408.55	6631.36	3.43733
3	318.99	218.16	171.88	1334.36	2043.39	3.02349
3	3226.92	1554.79	106.42	3676.38	8564.52	2.59937
3	1245.88	696.07	73.96	2145.06	4160.97	2.31155
3	1209.73	346.62	207.53	2762.39	4526.27	3.7003
3	787.32	1078.47	15.16	2082.6	3963.55	2.73093
3	1651.98	417.82	46.92	2470.54	4587.26	2.75056
3	902.89	591.92	179.65	1849.6	3524.06	3.79069
3	1248.84	824.71	217.54	1979.31	4270.4	1.46291
3	678.42	649.19	24.72	1866.42	3218.75	2.19937
3	391.74	58.49	106.99	1143.03	1700.24	2.0292
3	499.15	237.37	119.7	1330.75	2186.97	1.47644
3	717.84	422.4	198.13	1437.64	2776.01	3.98471
3	2084.61	556.33	121.04	3559.88	6321.86	2.75842
3	505.23	356.14	136.65	1142.43	2140.45	2.93532
3	904.07	847.62	270.24	1616.6	3638.53	3.35784
3	792.8	486.9	172.03	1208.25	2659.97	3.39132
3	1595.68	768.67	9.92	3021.82	5396.09	2.78725
3	693.11	643.46	228.03	906.62	2471.22	3.51569
3	1304.1	495.88	38.93	2877.69	4716.61	3.28822
3	1074.31	523.55	109.01	2589.44	4296.31	4.3514
3	807.32	691.49	45.39	2901.71	4445.91	2.59241
3	1441.89	682.15	230.2	3041.03	5395.28	2.82978
3	1346.33	440.02	79.52	2547.41	4413.28	3.30459
3	1887.56	1452.05	242.25	3350.9	6932.77	3.21368
3	1164.09	1430.73	110.32	3528.66	6233.8	2.44144
3	1325.29	1788.63	12.98	3544.27	6671.17	3.72808
3	444.33	5.85	8.78	634.87	1093.83	3.73169
3	940.22	537.12	55.82	2048.97	3582.14	3.60876
3	497.97	207.41	149.21	1357.18	2211.76	2.96152
3	998.45	488.13	12.46	2454.93	3953.96	4.53036
3	1959.19	900.66	76.27	1836.91	4773.03	3.50171
3	955.04	696.25	223.66	2659.1	4534.05	2.81909
3	1748.29	717.57	59.19	3367.72	5892.77	2.70552
3	873.55	1030.71	187.78	2735.97	4828.01	3.38446
3	793.84	536.24	43.16	3009.81	4383.05	1.902
3	1058.31	648.49	124.58	3033.83	4865.2	3.32015
3	1086.31	435.44	91.45	2593.05	4206.24	3.11172
3	962.89	533.07	220.6	1631.01	3347.57	1.60142
3	1091.2	1800.97	41.08	2602.65	5535.9	2.11483
3	922.89	694.48	62.56	2776.8	4456.74	3.67724
3	1781.57	1758.02	112.09	2758.37	6410.05	2.50829
3	324.91	131.3	89.3	852.38	1397.9	3.76826
3	1096.83	839.69	43.65	3580.3	5560.47	3.60769
3	857.7	347.68	107.67	1619	2932.05	2.5518
3	664.65	408.13	58.99	2182.29	3314.05	3.35233
3	631.31	461.34	51.41	1552.94	2697.01	4.23262
3	959.48	1302.09	30.9	3054.24	5346.72	3.05247
3	695.14	835.15	63.35	1606.17	3199.82	2.69322
3	1512.71	903.3	77.41	3743.64	6237.07	2.25602
3	672.2	438.96	135.14	2417.69	3664	3.41242
3	884.81	401.96	168.96	1996.13	3451.86	3.98662
3	879.03	545.93	149.21	2235.14	3809.31	1.94914
3	766.73	97.26	101.31	1135.7	2101	2.6832
3	1170.91	619.59	199.19	1964.9	3954.59	3.92863
3	896.37	1899.65	12.96	3132.31	5941.29	2.82262
3	922.3	335.52	43.73	1597.38	2898.93	3.19841
3	438.79	160.37	98.36	780.46	1477.98	3.95201
3	304.47	103.41	103.11	908.95	1419.93	3.80014
3	2189.8	787	48.33	3724.43	6749.56	3.37989
3	840.36	588.05	217.33	1879.63	3525.37	3.73358
3	485.22	294.11	150.27	1376.39	2306	2.77595
3	2099.43	970.8	34.58	2989.39	6094.19	2.23094
3	936.67	592.45	93.35	2331.22	3953.68	2.92637
3	747.27	625.43	173.63	669.74	2216.06	3.00097
3	183.13	81.03	4.3	697.8	966.25	2.49064
3	862.88	1808.02	70.47	2841.66	5583.03	3.51518
3	1252.25	262.39	89.49	1975.71	3579.84	3.75424
3	3203.22	648.31	22.33	2874.09	6747.95	3.08364
3	502.37	243.14	143.13	1051.8	1940.44	1.51199
3	683.17	845.15	38.73	2791.22	4358.26	3.13713
3	1657.91	740.12	100.95	2342.03	4841.01	2.29889
3	629.38	210.94	65.47	1413.62	2319.41	3.14618
3	653.83	365.83	180.99	1974.51	3175.17	4.02436
3	861.31	72	156.61	1559.73	2649.64	3.23532
3	1274.18	1301.74	453.46	2970.17	5999.54	3.49506
3	345.21	256.58	139.37	983.05	1724.21	3.4525
3	603.16	690.08	173.66	2513.78	3980.68	2.72718
3	828.36	725.32	251.44	2277.17	4082.3	3.28037
3	426.7	65.98	130.67	728.43	1351.77	3.07669
3	419.44	161.56	90.94	636.07	1308.01	2.15709
3	2487.61	1419.98	526.38	4021.08	8455.05	3.18573
3	371.88	140.99	109.2	1275.5	1897.58	3.58101
3	1520.12	592.28	140.24	3119.1	5371.74	3.96446
3	937.41	715.28	83.05	1819.58	3555.31	3.40167
3	470.26	276.84	21.53	1520.52	2289.15	3.37238
3	1506.79	597.56	90.53	2561.82	4756.7	3.31366
3	1204.99	717.74	60.32	2702.34	4685.39	3.81543
3	2453.53	1018.02	107.26	3361.71	6940.52	2.41513
3	1071.34	1379.8	74.6	3365.31	5891.06	3.40223
3	774.43	452.71	90.61	1970.91	3288.66	3.38614
3	1614.94	1206.23	15.07	2023.75	4859.99	3.27184
3	636.94	498	201.75	1807.57	3144.25	3.30813
3	900.66	336.93	38.32	1703.07	2978.99	3.85701
3	810.29	532.71	283.92	2077.8	3704.72	3.44997
3	943.33	478.08	68.77	2368.45	3858.64	3.07252
3	1229.43	1089.22	156.79	2310.8	4786.24	2.638
3	672.65	610.6	156.61	2004.54	3444.39	3.87548
3	654.87	481.79	156.95	1472.48	2766.08	3.67687
3	1466.64	231.38	24.82	1993.73	3716.56	2.19673
3	538.86	575.89	194.33	1620.2	2929.28	3.70951
3	793.1	599.15	57.05	2750.38	4199.68	3.85662
3	5282.43	1003.32	28.87	2797.32	9111.95	3.70738
3	873.4	550.86	95.55	2230.33	3750.15	3.41076
3	835.47	193.84	127.58	2275.97	3432.87	3.0502
3	744.8	711.58	219.78	2434.51	4110.67	2.76784
3	408.33	217.81	59.03	1072.89	1758.06	3.49768
3	2271.56	1182.27	314.44	2524.63	6292.9	3.32451
3	197.94	65.2	88.22	928.52	1279.89	3.62044
3	756.8	236.49	138.06	1783.54	2914.89	1.57151
3	1092.16	2189.77	107.4	1419.64	4808.97	3.0708
3	1046.6	1296.45	58.34	2805.63	5207.02	3.4969
3	3042.3	5306.8	171.46	3216.84	11737.4	3.008
3	728.21	677.39	251.24	1931.27	3588.11	3.59293
3	951.93	493.94	144.39	2759.99	4350.25	3.8894
3	285.65	447.6	227.14	784.16	1744.55	2.82799
3	1038.9	1288.34	158.4	2808.03	5293.68	2.70356
3	847.77	736.6	66.65	2266.36	3917.38	3.57867
3	560.04	201.42	116.51	1673.05	2551.02	3.74052
3	1086.9	1039.35	250.42	2836.86	5213.53	2.8508
3	719.46	1397.25	5.3	2681.92	4803.93	2.41959
3	519.6	192.43	85.16	826.56	1623.74	2.62232
3	1774.96	1205.87	105.38	3054.24	6140.45	3.06118
3	1511.23	1103.31	201.48	4347.76	7163.79	2.69133
3	161.49	12.79	59.99	746.33	980.61	2.46945
3	1514.2	611.48	80.27	2477.75	4683.7	2.57399
3	3573.62	1705.63	225.71	4603.59	10108.5	2.86942
3	1484.56	670.16	92.49	2494.56	4741.78	1.78825
3	870.29	542.05	166.94	2374.46	3953.74	3.47727
3	508.93	343.45	56.74	2236.34	3145.46	3.27271
3	928.96	256.4	45.2	1878.43	3108.99	2.94783
3	486.56	247.41	108.48	1121.53	1963.98	3.15286
3	1614.94	918.99	63.3	3459	6056.23	2.69448
3	531.3	348.21	99.64	1090.42	2069.57	3.62172
3	1366.48	1082.17	211	3095.08	5754.73	3.45347
3	944.96	856.25	327.02	1969.71	4097.94	3.05083
3	719.61	259.92	163.33	1597.38	2740.25	3.68771
3	1021.71	1420.86	38.83	4016.28	6497.68	3.52982
3	339.88	265.74	133.5	1408.82	2147.94	2.86124
3	1095.2	697.83	146.58	2087.41	4027.01	3.35238
3	385.51	197.19	102.8	1514.51	2200.02	2.15913
3	1016.38	63.69	52.31	2322.81	3455.19	2.49296
3	988.23	825.94	98.21	2472.94	4385.32	3.73962
3	1311.36	532.89	77.78	2248.35	4170.38	3.24215
3	NA	NA	NA	NA	NA	3.26927
3	746.28	1198.3	68.98	2230.33	4243.89	2.73399
3	2819.48	1000.93	99.74	4102.75	8022.91	2.94851
3	741.99	141.73	86.59	1078.53	2048.84	2.53364
3	865.4	803.21	44.1	2035.76	3748.48	3.32379
3	1969.05	996.17	35.83	2349.23	5350.28	3.27035
3	1663.84	996.88	224.07	4376.59	7261.38	3.72012
3	851.48	455.18	21.79	2015.35	3343.79	2.69518
3	561.82	797.04	58.66	1733.1	3150.63	3.5303
3	1336.26	1069.13	382.58	3592.31	6380.27	3.95144
3	2671.32	1027.72	23.33	2432.11	6154.47	3.7544
3	338.4	90.22	71.8	787.88	1288.3	3.33048
3	2579.47	1199.88	19.02	2615.87	6414.23	1.52991
3	1081.86	843.04	305.16	2112.63	4342.69	2.41462
3	679.61	523.9	239.6	1358.38	2801.49	3.23433
3	879.63	566.02	271.67	2414.09	4131.4	3.97208
3	1554.2	1021.55	177.34	3364.11	6117.2	3.23727
3	1323.07	1010.45	243.07	2828.45	5405.03	3.00346
3	678.87	357.55	129.5	2137.85	3303.77	3.85803
3	1275.06	1228.96	29.64	3748.45	6282.11	3.06553
3	702.72	528.66	94.92	1889.24	3215.54	3.31696
3	1573.46	773.25	96.08	2905.32	5348.11	2.16936
3	334.25	225.91	163.14	943.06	1666.36	3.61786
3	701.39	570.6	166.39	1712.68	3151.06	2.92406
3	968.37	667.17	148.66	2348.03	4132.24	3.70175
3	570.86	389.62	63.69	1902.45	2926.62	3.27229
3	4561.85	1391.08	17.69	4686.46	10657.1	2.85568
3	417.07	181.15	230.41	1656.23	2484.86	2.92297
3	561.08	215.16	173.03	1361.98	2311.25	3.56762
3	1450.63	576.24	138.41	2710.75	4876.03	2.91189
3	1249.14	493.59	25.37	2076.6	3844.7	2.51139
3	900.52	1098.38	173.64	3370.12	5542.66	3.19034
3	1433.15	694.48	122.98	3332.89	5583.51	2.14513
3	1324.25	1904.94	382.37	2063.39	5674.95	2.17856
3	1601.61	1277.07	350.92	2394.87	5624.47	3.25065
3	217.35	91.93	125.15	836.64	1271.08	4.4263
3	910	971.85	2.08	4066.72	5950.65	3.20636
3	874.74	401.96	113.43	2035.76	3425.88	2.93205
3	624.2	207.76	213.66	1980.51	3026.13	3.40038
3	1090.46	1047.8	60.69	4162.8	6361.75	3.18545
3	615.9	492.01	89.3	2122.24	3319.45	2.73134
3	557.23	183.8	70.27	1124.77	1936.07	3.92222
3	826.44	585.4	250.63	1974.51	3636.98	3.60056
3	770.14	893.79	64.81	3156.33	4885.07	3.28364
3	1154.76	707.7	113.28	2862.08	4837.82	3.39319
3	504.48	412.35	176.13	1426.84	2519.81	3.42981
3	NA	NA	NA	NA	NA	3.63029
3	870.29	302.22	151.3	1972.11	3295.91	3.36961
3	601.53	361.43	138.49	1970.91	3072.35	4.42772
3	946.45	703.12	89.69	2874.09	4613.34	3.50205
3	1497.9	804.44	136.75	2866.88	5305.98	2.7618
3	43.38	19.1	21.47	224.95	308.91	2.61791
3	1640.13	519.32	19.04	4541.13	6719.62	1.97537
3	NA	NA	NA	NA	NA	2.66474
3	894.44	241.42	115.12	1412.42	2663.41	3.20425
3	649.68	484.08	72.29	2230.33	3436.38	3.21523
3	924.81	603.2	198.74	2865.68	4592.44	3.50926
3	NA	NA	NA	NA	NA	3.16233
3	5676.01	425.4	98.68	4257.69	10457.8	4.06794
3	NA	NA	NA	NA	NA	2.11085
3	5339.69	2229.18	127.05	6220.19	13916.1	2.40263
3	2031.27	870.53	25.23	4138.78	7065.81	2.91648
3	NA	NA	NA	NA	NA	2.89573
3	3164.7	561.08	18.18	2549.81	6293.77	2.63181
3	727.91	344.86	133.79	1436.44	2643.01	3.8435
3	294.99	35.98	67.61	894.29	1292.88	3.54154
3	727.32	303.98	214.06	2475.34	3720.7	3.56068
3	NA	NA	NA	NA	NA	2.63126
3	NA	NA	NA	NA	NA	2.15549
3	NA	NA	NA	NA	NA	3.65428
3	936.52	551.57	182.47	2160.67	3831.22	3.69515
3	1841.63	734.66	180.89	2689.13	5446.31	2.90122
3	569.68	393.85	197.17	1978.11	3138.81	4.10364
3	594.12	403.02	203.93	1420.83	2621.9	3.7978
3	76.85	296.58	44.3	1354.77	1772.51	2.8012
3	NA	NA	NA	NA	NA	2.7152
3	1194.02	1086.04	30.68	2727.56	5038.31	2.38794
3	NA	NA	NA	NA	NA	3.64791
3	694.57	331.47	196.58	2869.28	4091.91	3.34892
3	521.97	526.9	161.53	2110.23	3320.62	3.99954
3	800.66	440.55	188.74	1949.29	3379.23	3.20161
3	NA	NA	NA	NA	NA	2.58821
3	478.41	222.92	116.63	1145.55	1963.51	3.67508
3	NA	NA	NA	NA	NA	3.84838
3	NA	NA	NA	NA	NA	3.27819
3	1346.92	386.1	125.52	2701.14	4559.68	3.63871
3	NA	NA	NA	NA	NA	3.56332
3	880.37	716.69	141.2	2011.74	3750	3.07386
3	484.19	144.15	111.63	1563.75	2303.72	3.95464
3	664.79	703.82	0.74	3097.48	4466.84	3.41188
3	NA	NA	NA	NA	NA	2.1777
3	590.57	437.2	160.51	1459.26	2647.54	2.79986
3	311.14	56.21	112.89	1153.84	1634.08	3.39691
3	1179.65	411.12	74.17	1727.1	3392.03	3.27189
3	1258.62	1290.81	339.48	1668.24	4557.16	0.838231
3	NA	NA	NA	NA	NA	3.52303
3	755.32	564.43	90.73	1751.12	3161.6	3.3018
3	1155.5	537.82	175.11	3201.97	5070.41	2.80899
3	1471.97	623.82	234.29	3055.45	5385.52	2.76509
3	NA	NA	NA	NA	NA	3.85231
3	737.84	571.83	97.49	2142.66	3549.82	3.71304
3	1629.76	1452.93	372.57	3628.34	7083.61	3.93822
3	301.95	195.08	133.85	1051.03	1681.91	3.83704
4	766	450	103	3960	5279	2.49418
4	2490	3710	52.9	10400	16652.9	3.16288
3	NA	NA	NA	NA	NA	2.38647
3	765.1	285.12	41.55	2177.49	3269.25	2.42978
3	398.25	116.29	93.41	954.83	1562.78	3.45881
3	NA	NA	NA	NA	NA	3.81882
3	522.56	240.72	89.83	986.41	1839.52	3.65414
3	963.34	653.25	246.75	2159.47	4022.8	2.66991
4	1110	553	19.3	2820	4502.3	2.95846
4	1160	550	37	2680	4427	2.77488
3	NA	NA	NA	NA	NA	2.87509
3	NA	NA	NA	NA	NA	2.71344
4	814	562	42.4	2440	3858.4	2.50002
4	552	330	35.9	3310	4227.9	3.33974
3	480.63	347.51	148.5	1030.61	2007.25	3.53682
4	1170	600	191	4700	6661	2.33171
4	882	476	94.9	3050	4502.9	2.96527
4	1340	411	16.4	2920	4687.4	2.78318
4	1070	829	352	3740	5991	3.0229
4	878	232	99.8	1900	3109.8	3.27333
3	1166.32	1147.02	38.46	3114.3	5466.09	2.84307
4	NA	NA	NA	NA	NA	3.75548
4	511	105	105	1400	2121	3.78195
4	914	249	62	2610	3835	3.3095
4	NA	NA	NA	NA	NA	2.88479
4	982	300	84.9	2270	3636.9	3.73367
4	776	216	45.8	1860	2897.8	2.49559
4	888	1050	172	4910	7020	2.46907
4	1430	452	26.2	3410	5318.2	3.84247
4	660	293	147	1370	2470	3.43529
4	835	316	254	3510	4915	3.18032
4	682	1340	58.7	4060	6140.7	1.67103
4	1460	577	35.1	2800	4872.1	3.25425
4	974	1320	20.5	4730	7044.5	3.24191
3	808.81	442.84	118.37	2238.74	3608.75	3.50691
4	4010	974	42.5	4930	9956.5	3.44793
4	194	43.1	69	361	667.1	1.38747
3	1973.49	1503.69	134.69	4030.69	7642.56	3.67144
4	891	512	78	1460	2941	2.66529
4	189	88.3	49	678	1004.3	3.30217
4	NA	NA	NA	NA	NA	3.63787
3	658.87	195.43	48.04	2091.01	2993.35	3.61347
4	242	155	131	1140	1668	2.9618
4	1500	829	74.9	4000	6403.9	3.11179
3	317.21	130.67	133.1	870.03	1451.01	2.55874
4	2770	1160	291	5660	9881	2.8832
4	963	232	77.1	1550	2822.1	2.12426
3	1007.19	652.9	62.52	2797.22	4519.83	4.26934
4	757	371	37.3	2610	3775.3	4.16809
3	871.18	596.33	84.13	2547.41	4099.05	3.19052
4	2480	631	15.2	4160	7286.2	3.11436
3	1398.63	753.69	149.68	2565.42	4867.43	3.73169
3	763.47	200.01	70.53	1209.45	2243.46	3.21641
4	544	183	163	1750	2640	4.04156
4	1990	1040	8.59	4150	7188.59	2.62242
4	1110	524	191	2900	4725	4.05772
4	2050	584	81.7	4390	7105.7	3.58857

## Sheet: Fig.5
Spearman’s correlation between concentrations of SCFAs and differentially abundant ASVs (identified by ANCOMBC) among countries (5a) or obese status (Fig. 5b). For country level correlations, top 30 relative abundant taxa are used in Fig 5c-5g. star- FDR-adjusted (q < 0.05) p values indicated by *, ** and ***, corresponding to q < 0.05, <0.01 and <0.001 respectively. n= 1694 samples.							5b
Fig. 5a							Fig. 5b							Fig. 5c								Fig. 5d								Fig. 5e								Fig. 5f								Fig. 5g
Taxa	SCFA	Correlation	AdjPvalue	Significant AdjPvalue			Taxa	SCFA	Correlation	AdjPvalue	Significant AdjPvalue			Taxa	Env	Correlation	Pvalue	AdjPvalue	Significance			Taxa	Env	Correlation	Pvalue	AdjPvalue	Significance			Taxa	Env	Correlation	Pvalue	AdjPvalue	Significance			Taxa	Env	Correlation	Pvalue	AdjPvalue	Significance			Taxa	Env	Correlation	Pvalue
ASV12822.Blautia	Acetate	-0.0562076	0.292786				ASV551.Bacteroides	Acetate	-0.115394	0.00240929	0.0024			ASV12822.Blautia	Acetate	-0.0967942	0.135683	0.379537				ASV12822.Blautia	Acetate	0.197838	0.00241596	0.0708396				ASV11946.Agathobacter	Acetate	0.158895	0.0396639	0.13662				ASV12822.Blautia	Acetate	0.184609	0.00922382	0.0408483	*			ASV12822.Blautia	Acetate	0.0168703	0.815868
ASV12822.Blautia	Butyrate	0.116379	0.00188	0.0019			ASV551.Bacteroides	Butyrate	-0.137676	0.00171	0.0017			ASV12822.Blautia	Acetate	-0.0938644	0.381612	0.69466				ASV12822.Blautia	Acetate	0.0774759	0.361159	0.826563				ASV11946.Agathobacter	Acetate	0.19038	0.00800266	0.0275647	*			ASV12822.Blautia	Acetate	0.286738	0.000941	0.029183	*			ASV12822.Blautia	Acetate	0.128156	0.181844
ASV12822.Blautia	Propionate	0.0382151	0.334				ASV551.Bacteroides	Propionate	-0.226654	1.6e-05	2e-05			ASV12822.Blautia	Butyrate	0.0598597	0.35685	0.558043				ASV12822.Blautia	Butyrate	0.195423	0.0027364	0.0169657	*			ASV11946.Agathobacter	Butyrate	0.311405	3.98e-05	0.000411	***			ASV12822.Blautia	Butyrate	0.168628	0.0175577	0.100655				ASV12822.Blautia	Butyrate	0.057383	0.427973
ASV12822.Blautia	Valerate	-0.0223104	0.561057				ASV551.Bacteroides	Valerate	-0.00303757	0.457481				ASV12822.Blautia	Butyrate	0.0215016	0.841479	0.957527				ASV12822.Blautia	Butyrate	0.0579049	0.495217	0.973574				ASV11946.Agathobacter	Butyrate	0.243845	0.000654	0.00507101	**			ASV12822.Blautia	Butyrate	0.221129	0.0114622	0.106575				ASV12822.Blautia	Butyrate	0.167045	0.0811433
ASV12822.Blautia	TotalSCFA	0.00866395	0.805455				ASV551.Bacteroides	TotalSCFA	-0.17311	8.1e-05	8e-05			ASV12822.Blautia	Propionate	-0.0414944	0.523213	0.600726				ASV12822.Blautia	Propionate	0.190088	0.00358477	0.0185213	*			ASV11946.Agathobacter	Propionate	0.0999995	0.196948	0.508782				ASV12822.Blautia	Propionate	0.181727	0.0103981	0.0805854				ASV12822.Blautia	Propionate	0.18414	0.0103625
ASV9208.Faecalibacterium	Acetate	0.161106	0.00166	0.0017			ASV10646.Dialister	Acetate	0.099189	0.0268946	0.0269			ASV12822.Blautia	Propionate	-0.270867	0.010246	0.0453753	*			ASV12822.Blautia	Propionate	0.102509	0.22644	0.501403				ASV11946.Agathobacter	Propionate	0.163591	0.0230113	0.101907				ASV12822.Blautia	Propionate	0.253361	0.00363204	0.0160847	*			ASV12822.Blautia	Propionate	0.243333	0.010578
ASV9208.Faecalibacterium	Butyrate	0.214212	1.39e-06	1e-06			ASV10646.Dialister	Butyrate	0.134465	0.00308341	0.0031			ASV12822.Blautia	Valerate	0.00809397	0.900939	0.900939				ASV12822.Blautia	Valerate	-0.130898	0.0459417	0.158244				ASV11946.Agathobacter	Valerate	-0.309611	4.43e-05	0.00137311	**			ASV12822.Blautia	Valerate	-0.131853	0.0640709	0.165517				ASV12822.Blautia	Valerate	0.0159355	0.825903
ASV9208.Faecalibacterium	Propionate	0.163955	0.00487	0.00487			ASV10646.Dialister	Propionate	0.174605	1.21e-05	1e-05			ASV12822.Blautia	Valerate	0.0852911	0.426076	0.528334				ASV12822.Blautia	Valerate	-0.088116	0.298791	0.513477				ASV11946.Agathobacter	Valerate	-0.0712986	0.324461	0.558794				ASV12822.Blautia	Valerate	-0.107496	0.223477	0.407518				ASV12822.Blautia	Valerate	-0.116192	0.226736
ASV9208.Faecalibacterium	Valerate	-0.09395	0.0158373	0.0158			ASV10646.Dialister	Valerate	0.0232393	0.592				ASV12822.Blautia	TotalSCFA	-0.0593386	0.3608	0.55924				ASV12822.Blautia	TotalSCFA	0.195506	0.00276693	0.0285916	*			ASV11946.Agathobacter	TotalSCFA	0.19928	0.00970476	0.100283				ASV12822.Blautia	TotalSCFA	0.190493	0.00726071	0.0450164	*			ASV12822.Blautia	TotalSCFA	0.0690702	0.339541
ASV9208.Faecalibacterium	TotalSCFA	0.172727	0.00184	0.0018			ASV10646.Dialister	TotalSCFA	0.136624	0.00193	0.0019			ASV12822.Blautia	TotalSCFA	-0.112206	0.294558	0.608753				ASV12822.Blautia	TotalSCFA	0.0851877	0.314799	0.650585				ASV11946.Agathobacter	TotalSCFA	0.213726	0.00284093	0.0146781	*			ASV12822.Blautia	TotalSCFA	0.301818	0.000511	0.0158474	*			ASV12822.Blautia	TotalSCFA	0.163249	0.0883731
ASV2136.Bifidobacterium	Acetate	-0.0569692	0.301				ASV8565.Ruminococcaceae	Acetate	-0.16735	0.000121	0.0001			ASV11946.Agathobacter	Acetate	0.0732825	0.259109	0.535493				ASV12561.Blautia	Acetate	0.153291	0.0192242	0.148987				ASV2136.Bifidobacterium	Acetate	0.00630692	0.935333	0.935333				ASV2136.Bifidobacterium	Acetate	0.0317806	0.6567	0.816374				ASV11946.Agathobacter	Acetate	0.155711	0.0305905
ASV2136.Bifidobacterium	Butyrate	-0.0755289	0.348				ASV8565.Ruminococcaceae	Butyrate	0.045781	0.476205				ASV11946.Agathobacter	Acetate	-0.103126	0.3362	0.69466				ASV12561.Blautia	Acetate	-0.000846	0.992061	0.992061				ASV2136.Bifidobacterium	Acetate	-0.0504247	0.486169	0.602849				ASV2136.Bifidobacterium	Acetate	0.123601	0.161204	0.363881				ASV11946.Agathobacter	Acetate	0.125082	0.192619
ASV2136.Bifidobacterium	Propionate	-0.0732379	0.328				ASV8565.Ruminococcaceae	Propionate	-0.0990677	0.0248739	0.0249			ASV11946.Agathobacter	Butyrate	0.192625	0.00278659	0.021596	*			ASV12561.Blautia	Butyrate	0.166415	0.0109489	0.0484881	*			ASV2136.Bifidobacterium	Butyrate	0.176624	0.0220066	0.0379002	*			ASV2136.Bifidobacterium	Butyrate	-0.0508523	0.476784	0.625753				ASV11946.Agathobacter	Butyrate	0.198603	0.00562639
ASV2136.Bifidobacterium	Valerate	0.0153226	0.496				ASV8565.Ruminococcaceae	Valerate	0.112677	0.0144071	0.0144			ASV11946.Agathobacter	Butyrate	-0.00394111	0.97076	0.97076				ASV12561.Blautia	Butyrate	0.00725417	0.931965	0.973574				ASV2136.Bifidobacterium	Butyrate	0.214657	0.00277076	0.0107367	*			ASV2136.Bifidobacterium	Butyrate	-0.0553231	0.531861	0.568541				ASV11946.Agathobacter	Butyrate	0.2782	0.00335274
ASV2136.Bifidobacterium	TotalSCFA	-0.0566413	0.295				ASV8565.Ruminococcaceae	TotalSCFA	-0.112539	0.0198711	0.0199			ASV11946.Agathobacter	Propionate	0.106062	0.101901	0.242995				ASV12561.Blautia	Propionate	0.0762894	0.246075	0.423796				ASV2136.Bifidobacterium	Propionate	0.0614443	0.428435	0.827583				ASV2136.Bifidobacterium	Propionate	-0.0868577	0.223696	0.40815				ASV11946.Agathobacter	Propionate	0.0773096	0.285231
ASV11946.Agathobacter	Acetate	0.0401901	0.317				ASV1853.Parabacteroides	Acetate	-0.0486377	0.444523				ASV11946.Agathobacter	Propionate	-0.0206591	0.847615	0.922503				ASV12561.Blautia	Propionate	-0.0458775	0.589059	0.793949				ASV2136.Bifidobacterium	Propionate	0.0534177	0.460631	0.594982				ASV2136.Bifidobacterium	Propionate	-0.0509704	0.564673	0.604309				ASV11946.Agathobacter	Propionate	0.161355	0.0921667
ASV11946.Agathobacter	Butyrate	0.210111	7.86e-08	8e-08			ASV1853.Parabacteroides	Butyrate	-0.0975925	0.0152978	0.0153			ASV11946.Agathobacter	Valerate	0.0293187	0.652007	0.777392				ASV12561.Blautia	Valerate	-0.0710626	0.280028	0.524503				ASV2136.Bifidobacterium	Valerate	0.150217	0.0519509	0.268413				ASV2136.Bifidobacterium	Valerate	0.119666	0.0931068	0.222024				ASV11946.Agathobacter	Valerate	-0.120158	0.0960151
ASV11946.Agathobacter	Propionate	0.100982	0.048	0.048			ASV1853.Parabacteroides	Propionate	-0.116024	0.208				ASV11946.Agathobacter	Valerate	0.0487913	0.649211	0.718769				ASV12561.Blautia	Valerate	-0.0285715	0.736633	0.829549				ASV2136.Bifidobacterium	Valerate	0.12492	0.0834595	0.38043				ASV2136.Bifidobacterium	Valerate	0.0352848	0.690227	0.768995				ASV11946.Agathobacter	Valerate	-0.00394475	0.967375
ASV11946.Agathobacter	Valerate	-0.0600263	0.4				ASV1853.Parabacteroides	Valerate	0.0677176	0.275287				ASV11946.Agathobacter	TotalSCFA	0.132715	0.0403599	0.113742				ASV12561.Blautia	TotalSCFA	0.122541	0.0618682	0.213102				ASV2136.Bifidobacterium	TotalSCFA	0.077328	0.318766	0.658782				ASV2136.Bifidobacterium	TotalSCFA	-0.0156056	0.827117	0.854687				ASV11946.Agathobacter	TotalSCFA	0.147401	0.0408699
ASV11946.Agathobacter	TotalSCFA	0.0860531	0.0417	0.0417			ASV1853.Parabacteroides	TotalSCFA	-0.0825686	0.213				ASV11946.Agathobacter	TotalSCFA	-0.0566735	0.597196	0.771379				ASV12561.Blautia	TotalSCFA	-0.0323858	0.702697	0.955453				ASV2136.Bifidobacterium	TotalSCFA	0.0630242	0.383897	0.566705				ASV2136.Bifidobacterium	TotalSCFA	0.0706414	0.423996	0.6259				ASV11946.Agathobacter	TotalSCFA	0.169921	0.0759879
ASV11476.Dorea	Acetate	-0.00374	0.925				ASV1716.Alistipes	Acetate	-0.0143988	0.69998				ASV9238.Faecalibacterium	Acetate	0.115827	0.0738929	0.229068				ASV11946.Agathobacter	Acetate	0.0458343	0.486282	0.753738				ASV9208.Faecalibacterium	Acetate	0.3139	3.42e-05	0.000722	***			ASV12561.Blautia	Acetate	0.0443517	0.53497	0.721046				ASV12561.Blautia	Acetate	0.128773	0.0742947
ASV11476.Dorea	Butyrate	0.163461	1.03e-05	1e-05			ASV1716.Alistipes	Butyrate	-0.0940197	0.0268047	0.0268			ASV9238.Faecalibacterium	Acetate	0.033385	0.756114	0.937582				ASV11946.Agathobacter	Acetate	0.115667	0.171992	0.826563				ASV9208.Faecalibacterium	Acetate	0.305482	1.56e-05	0.000226	***			ASV12561.Blautia	Acetate	0.188836	0.0314241	0.198315				ASV12561.Blautia	Acetate	0.115416	0.229497
ASV11476.Dorea	Propionate	0.176908	5.52e-06	6e-06			ASV1716.Alistipes	Propionate	-0.156949	9.88e-05	0.0001			ASV9238.Faecalibacterium	Butyrate	0.0763145	0.239865	0.490241				ASV11946.Agathobacter	Butyrate	0.230606	0.000387	0.00399475	**			ASV9208.Faecalibacterium	Butyrate	0.193052	0.0121696	0.0221915	*			ASV12561.Blautia	Butyrate	0.145824	0.0403734	0.107118				ASV12561.Blautia	Butyrate	0.219586	0.00215271
ASV11476.Dorea	Valerate	0.0312436	0.518				ASV1716.Alistipes	Valerate	0.0837034	0.053482				ASV9238.Faecalibacterium	Butyrate	-0.133632	0.21186	0.820959				ASV11946.Agathobacter	Butyrate	0.209468	0.0126715	0.196409				ASV9208.Faecalibacterium	Butyrate	0.208977	0.00359672	0.0122288	*			ASV12561.Blautia	Butyrate	0.141118	0.109271	0.199258				ASV12561.Blautia	Butyrate	0.259338	0.00635492
ASV11476.Dorea	TotalSCFA	0.0859986	0.0245	0.0245			ASV1716.Alistipes	TotalSCFA	-0.0789378	0.0353364	0.0353			ASV9238.Faecalibacterium	Propionate	0.0150044	0.817502	0.844752				ASV11946.Agathobacter	Propionate	0.219586	0.000738	0.00724428	**			ASV9208.Faecalibacterium	Propionate	0.122848	0.11259	0.486031				ASV12561.Blautia	Propionate	0.0868337	0.223824	0.40815				ASV12561.Blautia	Propionate	0.19293	0.00718463
ASV7064.Subdoligranulum	Acetate	0.0698741	0.104				ASV6437.Lachnospira	Acetate	0.378853	2.34e-22	2.34e-22			ASV9238.Faecalibacterium	Propionate	0.0357427	0.739485	0.868824				ASV11946.Agathobacter	Propionate	0.0270004	0.750625	0.842122				ASV9208.Faecalibacterium	Propionate	0.252016	0.000407	0.00630588	**			ASV12561.Blautia	Propionate	0.280231	0.00124129	0.00757224	**			ASV12561.Blautia	Propionate	0.172815	0.0710703
ASV7064.Subdoligranulum	Butyrate	0.204397	2.45e-08	2e-08			ASV6437.Lachnospira	Butyrate	0.188893	0.00068	0.00068			ASV9238.Faecalibacterium	Valerate	0.0754415	0.245301	0.475271				ASV11946.Agathobacter	Valerate	-0.0819995	0.212384	0.440887				ASV9208.Faecalibacterium	Valerate	-0.188303	0.0145106	0.089966				ASV12561.Blautia	Valerate	0.0663112	0.353306	0.576447				ASV12561.Blautia	Valerate	0.0337264	0.64148
ASV7064.Subdoligranulum	Propionate	0.0226798	0.588				ASV6437.Lachnospira	Propionate	0.282642	2.9e-10	3e-10			ASV9238.Faecalibacterium	Valerate	0.110453	0.302205	0.40108				ASV11946.Agathobacter	Valerate	-0.0912219	0.282016	0.513477				ASV9208.Faecalibacterium	Valerate	-0.226209	0.00155997	0.0483592	*			ASV12561.Blautia	Valerate	-0.0532917	0.547055	0.678348				ASV12561.Blautia	Valerate	0.0229877	0.811591
ASV7064.Subdoligranulum	Valerate	0.0136416	0.689				ASV6437.Lachnospira	Valerate	-0.221166	1.87e-06	2e-06			ASV9238.Faecalibacterium	TotalSCFA	0.0902825	0.164037	0.363226				ASV11946.Agathobacter	TotalSCFA	0.17293	0.00822615	0.0508414				ASV9208.Faecalibacterium	TotalSCFA	0.259122	0.000722	0.0223691	*			ASV12561.Blautia	TotalSCFA	0.0683181	0.338593	0.617434				ASV12561.Blautia	TotalSCFA	0.184005	0.0105076
ASV7064.Subdoligranulum	TotalSCFA	0.0886246	0.0245	0.0245			ASV6437.Lachnospira	TotalSCFA	0.344765	1.8e-17	2e-17			ASV9238.Faecalibacterium	TotalSCFA	-0.00692884	0.948574	0.980193				ASV11946.Agathobacter	TotalSCFA	0.108532	0.199922	0.597078				ASV9208.Faecalibacterium	TotalSCFA	0.304666	1.65e-05	0.000511	***			ASV12561.Blautia	TotalSCFA	0.228186	0.00915148	0.0567392				ASV12561.Blautia	TotalSCFA	0.200613	0.0357615
ASV11443.Ruminococcus_torques	Acetate	-0.0815299	0.144				ASV9102.Colidextribacter	Acetate	0.00194758	0.780091				ASV9208.Faecalibacterium	Acetate	0.158165	0.014374	0.0742657				ASV2136.Bifidobacterium	Acetate	0.0504767	0.443177	0.735812				ASV12822.Blautia	Acetate	-0.0969094	0.211426	0.354404				ASV11946.Agathobacter	Acetate	-0.0954021	0.18123	0.432163				ASV2136.Bifidobacterium	Acetate	0.0272964	0.706307
ASV11443.Ruminococcus_torques	Butyrate	0.138748	0.000583	0.0006			ASV9102.Colidextribacter	Butyrate	0.0544749	0.19157				ASV9208.Faecalibacterium	Acetate	0.148377	0.165232	0.643035				ASV2136.Bifidobacterium	Acetate	0.0285823	0.736537	0.913305				ASV12822.Blautia	Acetate	-0.0529929	0.46421	0.602849				ASV11946.Agathobacter	Acetate	-0.0487766	0.581568	0.78373				ASV2136.Bifidobacterium	Acetate	-0.0741203	0.440979
ASV11443.Ruminococcus_torques	Propionate	0.0841305	0.026	0.026			ASV9102.Colidextribacter	Propionate	0.0317	0.562				ASV9208.Faecalibacterium	Butyrate	0.0215878	0.739868	0.818699				ASV2136.Bifidobacterium	Butyrate	0.0681919	0.299963	0.422675				ASV12822.Blautia	Butyrate	0.357689	1.94e-06	6e-05	***			ASV11946.Agathobacter	Butyrate	0.145046	0.0414652	0.107118				ASV2136.Bifidobacterium	Butyrate	0.145515	0.0434675
ASV11443.Ruminococcus_torques	Valerate	0.0877371	0.184				ASV9102.Colidextribacter	Valerate	0.0809357	0.0596032				ASV9208.Faecalibacterium	Butyrate	0.0664116	0.536343	0.957527				ASV2136.Bifidobacterium	Butyrate	0.0284623	0.737602	0.973574				ASV12822.Blautia	Butyrate	0.230984	0.00126267	0.00782854	**			ASV11946.Agathobacter	Butyrate	0.154004	0.0802205	0.199258				ASV2136.Bifidobacterium	Butyrate	-0.0295336	0.759049
ASV11443.Ruminococcus_torques	TotalSCFA	0.00820777	0.507				ASV9102.Colidextribacter	TotalSCFA	0.0248007	0.58819				ASV9208.Faecalibacterium	Propionate	0.0856021	0.187216	0.305457				ASV2136.Bifidobacterium	Propionate	0.0248309	0.706139	0.961494				ASV12822.Blautia	Propionate	0.115898	0.134543	0.486031				ASV11946.Agathobacter	Propionate	0.111014	0.119462	0.276953				ASV2136.Bifidobacterium	Propionate	0.0849339	0.240236
ASV8372.Ruminococcaceae	Acetate	-0.132946	0.00123	0.0012			ASV8819.Oscillospirales_UCG.010	Acetate	0.0320936	0.447009				ASV9208.Faecalibacterium	Propionate	0.130969	0.221191	0.396919				ASV2136.Bifidobacterium	Propionate	-0.04619	0.586521	0.793949				ASV12822.Blautia	Propionate	0.158837	0.0273616	0.106026				ASV11946.Agathobacter	Propionate	0.226027	0.0097164	0.0308432	*			ASV2136.Bifidobacterium	Propionate	-0.162527	0.0898033
ASV8372.Ruminococcaceae	Butyrate	-0.0148652	0.566				ASV8819.Oscillospirales_UCG.010	Butyrate	0.00265752	0.678666				ASV9208.Faecalibacterium	Valerate	0.0151859	0.815334	0.894404				ASV2136.Bifidobacterium	Valerate	0.121789	0.0634609	0.196729				ASV12822.Blautia	Valerate	-0.188706	0.0142974	0.089966				ASV11946.Agathobacter	Valerate	0.0394513	0.581066	0.720522				ASV2136.Bifidobacterium	Valerate	0.00750745	0.91747
ASV8372.Ruminococcaceae	Propionate	-0.177616	9.24e-07	9e-07			ASV8819.Oscillospirales_UCG.010	Propionate	-0.0504943	0.212259				ASV9208.Faecalibacterium	Valerate	0.0208035	0.846313	0.889058				ASV2136.Bifidobacterium	Valerate	0.0786336	0.354006	0.54871				ASV12822.Blautia	Valerate	-0.155313	0.0310242	0.287426				ASV11946.Agathobacter	Valerate	-0.15757	0.0733855	0.337352				ASV2136.Bifidobacterium	Valerate	0.0940112	0.328619
ASV8372.Ruminococcaceae	Valerate	0.213545	8.5e-07	8e-07			ASV8819.Oscillospirales_UCG.010	Valerate	0.244014	4.4e-08	4e-08			ASV9208.Faecalibacterium	TotalSCFA	0.138828	0.0319949	0.113742				ASV2136.Bifidobacterium	TotalSCFA	0.0439905	0.503729	0.7098				ASV12822.Blautia	TotalSCFA	0.0777254	0.31628	0.658782				ASV11946.Agathobacter	TotalSCFA	-0.0205048	0.77413	0.834133				ASV2136.Bifidobacterium	TotalSCFA	0.0928319	0.198938
ASV8372.Ruminococcaceae	TotalSCFA	-0.134011	0.00092	0.0009			ASV8819.Oscillospirales_UCG.010	TotalSCFA	-0.18751	5.4e-05	5e-05			ASV9208.Faecalibacterium	TotalSCFA	0.15875	0.137124	0.480804				ASV2136.Bifidobacterium	TotalSCFA	0.013421	0.874353	0.968033				ASV12822.Blautia	TotalSCFA	0.0836686	0.247338	0.451027				ASV11946.Agathobacter	TotalSCFA	0.0418769	0.635748	0.758007				ASV2136.Bifidobacterium	TotalSCFA	-0.0736965	0.443602
ASV6612.Eubacterium_hallii	Acetate	-0.0257635	0.522				ASV6208.Eubacterium_siraeum	Acetate	0.109433	0.00879	0.0088			ASV12561.Blautia	Acetate	-0.019065	0.769355	0.883333				ASV11476.Dorea	Acetate	0.142019	0.0302222	0.187377				ASV7064.Subdoligranulum	Acetate	0.13515	0.0806924	0.227406				ASV5243.Collinsella	Acetate	0.173504	0.0145041	0.0562035				ASV12914.Fusicatenibacter	Acetate	0.123453	0.0871795
ASV6612.Eubacterium_hallii	Butyrate	0.13333	0.000249	0.0003			ASV6208.Eubacterium_siraeum	Butyrate	0.0793388	0.0847045				ASV12561.Blautia	Acetate	-0.10133	0.344729	0.69466				ASV11476.Dorea	Acetate	0.0815129	0.336604	0.826563				ASV7064.Subdoligranulum	Acetate	0.0623891	0.388717	0.57382				ASV5243.Collinsella	Acetate	0.138123	0.117079	0.363881				ASV12914.Fusicatenibacter	Acetate	0.0748146	0.436703
ASV6612.Eubacterium_hallii	Propionate	0.0674679	0.0796				ASV6208.Eubacterium_siraeum	Propionate	0.0416094	0.299323				ASV12561.Blautia	Butyrate	0.16418	0.0110181	0.0487945	*			ASV11476.Dorea	Butyrate	0.167175	0.010585	0.0484881	*			ASV7064.Subdoligranulum	Butyrate	0.265675	0.0005	0.00202243	**			ASV5243.Collinsella	Butyrate	0.0454577	0.524825	0.625753				ASV12914.Fusicatenibacter	Butyrate	0.196694	0.00611315
ASV6612.Eubacterium_hallii	Valerate	0.0527121	0.218				ASV6208.Eubacterium_siraeum	Valerate	-0.000556053	0.725608				ASV12561.Blautia	Butyrate	-0.077256	0.471768	0.957527				ASV11476.Dorea	Butyrate	0.012888	0.879439	0.973574				ASV7064.Subdoligranulum	Butyrate	0.147306	0.0410013	0.0706134				ASV5243.Collinsella	Butyrate	0.0775605	0.380429	0.453588				ASV12914.Fusicatenibacter	Butyrate	0.109032	0.256426
ASV6612.Eubacterium_hallii	TotalSCFA	0.0444225	0.258				ASV6208.Eubacterium_siraeum	TotalSCFA	0.100513	0.00967485	0.0097			ASV12561.Blautia	Propionate	-0.0361104	0.578547	0.637768				ASV11476.Dorea	Propionate	0.215418	0.000935	0.00724428	**			ASV7064.Subdoligranulum	Propionate	-0.00455049	0.95328	0.974193				ASV5243.Collinsella	Propionate	0.109369	0.125075	0.276953				ASV12914.Fusicatenibacter	Propionate	0.122696	0.0891478
ASV11293.Coprococcus	Acetate	0.0408823	0.349				ASV5519.Eggerthella	Acetate	-0.0396718	0.369405				ASV12561.Blautia	Propionate	-0.165256	0.121708	0.306621				ASV11476.Dorea	Propionate	0.162698	0.0539054	0.187522				ASV7064.Subdoligranulum	Propionate	0.0108485	0.880972	0.880972				ASV5243.Collinsella	Propionate	0.153406	0.0814158	0.126195				ASV12914.Fusicatenibacter	Propionate	0.123089	0.199845
ASV11293.Coprococcus	Butyrate	0.14934	0.000843	0.0008			ASV5519.Eggerthella	Butyrate	0.0544593	0.317675				ASV12561.Blautia	Valerate	0.17044	0.00827917	0.0409577	*			ASV11476.Dorea	Valerate	-0.190024	0.00359617	0.0278703	*			ASV7064.Subdoligranulum	Valerate	0.0655241	0.39875	0.561875				ASV5243.Collinsella	Valerate	0.135254	0.0574492	0.165517				ASV12914.Fusicatenibacter	Valerate	-0.104579	0.147786
ASV11293.Coprococcus	Propionate	0.0998296	0.00677	0.0068			ASV5519.Eggerthella	Propionate	0.000452538	0.551927				ASV12561.Blautia	Valerate	0.234338	0.0272971	0.141035				ASV11476.Dorea	Valerate	-0.187996	0.0255882	0.221509				ASV7064.Subdoligranulum	Valerate	0.110333	0.126635	0.38043				ASV5243.Collinsella	Valerate	0.152337	0.083586	0.337352				ASV12914.Fusicatenibacter	Valerate	-0.154156	0.107844
ASV11293.Coprococcus	Valerate	0.0937552	0.0169	0.0169			ASV5519.Eggerthella	Valerate	-0.100556	0.0606				ASV12561.Blautia	TotalSCFA	0.0364658	0.574556	0.742135				ASV11476.Dorea	TotalSCFA	0.170459	0.00920225	0.0508414				ASV7064.Subdoligranulum	TotalSCFA	0.150748	0.0511908	0.252743				ASV5243.Collinsella	TotalSCFA	0.159704	0.0247042	0.109404				ASV12914.Fusicatenibacter	TotalSCFA	0.14896	0.0387661
ASV11293.Coprococcus	TotalSCFA	0.0749972	0.0821				ASV5519.Eggerthella	TotalSCFA	8.0033e-05	0.959642				ASV12561.Blautia	TotalSCFA	-0.124838	0.24327	0.560002				ASV11476.Dorea	TotalSCFA	0.106263	0.20953	0.597078				ASV7064.Subdoligranulum	TotalSCFA	0.0646041	0.372065	0.566705				ASV5243.Collinsella	TotalSCFA	0.157257	0.0740043	0.229413				ASV12914.Fusicatenibacter	TotalSCFA	0.102405	0.286599
ASV5592.Eubacterium_coprostanoligenes	Acetate	-0.0694224	0.0878				ASV10349.Clostridium_innocuum	Acetate	-0.136457	0.000414	0.0004			ASV11476.Dorea	Acetate	0.0510524	0.432087	0.704984				ASV11443.Ruminococcus_torques	Acetate	0.0702582	0.285521	0.680859				ASV11476.Dorea	Acetate	-0.0555652	0.474372	0.588222				ASV11476.Dorea	Acetate	-0.0860536	0.228029	0.470783				ASV9208.Faecalibacterium	Acetate	0.134814	0.0615842
ASV5592.Eubacterium_coprostanoligenes	Butyrate	-0.0338618	0.374				ASV10349.Clostridium_innocuum	Butyrate	0.00672447	0.464025				ASV11476.Dorea	Acetate	0.00123427	0.990841	0.992041				ASV11443.Ruminococcus_torques	Acetate	-0.0119034	0.888587	0.918207				ASV11476.Dorea	Acetate	-0.0594053	0.411846	0.580329				ASV11476.Dorea	Acetate	0.108992	0.217064	0.420561				ASV9208.Faecalibacterium	Acetate	0.145811	0.128402
ASV5592.Eubacterium_coprostanoligenes	Propionate	-0.0856971	0.0488	0.0488			ASV10349.Clostridium_innocuum	Propionate	-0.0587858	0.169292				ASV11476.Dorea	Butyrate	0.122786	0.0580336	0.14992				ASV11443.Ruminococcus_torques	Butyrate	0.0895283	0.173205	0.346329				ASV11476.Dorea	Butyrate	0.299891	7.84e-05	0.000607	***			ASV11476.Dorea	Butyrate	0.072199	0.312104	0.509222				ASV9208.Faecalibacterium	Butyrate	0.174897	0.0149847
ASV5592.Eubacterium_coprostanoligenes	Valerate	0.33333	1.62e-14	2e-14			ASV10349.Clostridium_innocuum	Valerate	0.00267575	0.267579				ASV11476.Dorea	Butyrate	-0.0198588	0.853451	0.957527				ASV11443.Ruminococcus_torques	Butyrate	-0.0770025	0.364109	0.973574				ASV11476.Dorea	Butyrate	0.224282	0.00175478	0.00906634	**			ASV11476.Dorea	Butyrate	0.137559	0.118595	0.204246				ASV9208.Faecalibacterium	Butyrate	0.0938936	0.328704
ASV5592.Eubacterium_coprostanoligenes	TotalSCFA	-0.0812149	0.0418	0.0418			ASV10349.Clostridium_innocuum	TotalSCFA	-0.0801107	0.0339867	0.034			ASV11476.Dorea	Propionate	0.0614406	0.34427	0.464015				ASV11443.Ruminococcus_torques	Propionate	0.0957421	0.145136	0.297602				ASV11476.Dorea	Propionate	0.12338	0.111033	0.486031				ASV11476.Dorea	Propionate	0.0717048	0.315436	0.514659				ASV9208.Faecalibacterium	Propionate	0.171527	0.017072
ASV5243.Collinsella	Acetate	-0.000878041	0.335				ASV11827.Oribacterium	Acetate	0.12674	0.107				ASV11476.Dorea	Propionate	-0.123691	0.248156	0.404885				ASV11443.Ruminococcus_torques	Propionate	0.0736463	0.385451	0.634263				ASV11476.Dorea	Propionate	0.108934	0.131548	0.254874				ASV11476.Dorea	Propionate	0.308327	0.000359	0.0055571	**			ASV9208.Faecalibacterium	Propionate	0.0923698	0.336641
ASV5243.Collinsella	Butyrate	0.035327	0.158				ASV11827.Oribacterium	Butyrate	0.173476	0.00204	0.002			ASV11476.Dorea	Valerate	0.0906515	0.162423	0.335674				ASV11443.Ruminococcus_torques	Valerate	-0.0481305	0.464685	0.533528				ASV11476.Dorea	Valerate	-0.0937787	0.226624	0.448539				ASV11476.Dorea	Valerate	0.0688443	0.335178	0.576447				ASV9208.Faecalibacterium	Valerate	-0.155716	0.0305849
ASV5243.Collinsella	Propionate	0.0786112	0.327				ASV11827.Oribacterium	Propionate	0.200149	1.26e-06	1e-06			ASV11476.Dorea	Valerate	0.164641	0.122997	0.25663				ASV11443.Ruminococcus_torques	Valerate	-0.0973651	0.250726	0.485782				ASV11476.Dorea	Valerate	-0.0239287	0.741161	0.850963				ASV11476.Dorea	Valerate	-0.00554439	0.95008	0.95008				ASV9208.Faecalibacterium	Valerate	-0.246409	0.00945962
ASV5243.Collinsella	Valerate	0.113905	0.0111	0.0111			ASV11827.Oribacterium	Valerate	-0.00684322	0.866704				ASV11476.Dorea	TotalSCFA	0.0711552	0.273016	0.470194				ASV11443.Ruminococcus_torques	TotalSCFA	0.0872609	0.184256	0.380797				ASV11476.Dorea	TotalSCFA	0.0921234	0.234705	0.606321				ASV11476.Dorea	TotalSCFA	-0.0333176	0.640952	0.79478				ASV9208.Faecalibacterium	TotalSCFA	0.160478	0.0258808
ASV5243.Collinsella	TotalSCFA	0.0516232	0.353				ASV11827.Oribacterium	TotalSCFA	0.183751	0.000496	0.0005			ASV11476.Dorea	TotalSCFA	-0.0576098	0.591144	0.771379				ASV11443.Ruminococcus_torques	TotalSCFA	-0.0176249	0.835481	0.968033				ASV11476.Dorea	TotalSCFA	0.0698013	0.334751	0.546172				ASV11476.Dorea	TotalSCFA	0.181264	0.0391523	0.151715				ASV9208.Faecalibacterium	TotalSCFA	0.127706	0.183396
ASV3232.Streptococcus	Acetate	0.230971	5.1e-06	5e-06			ASV5343.Libanicoccus	Acetate	0.0516693	0.282131				ASV12508.Blautia	Acetate	0.0545794	0.400919	0.704984				ASV11706.Dorea	Acetate	0.173651	0.0078928	0.0815589				ASV6915.Subdoligranulum	Acetate	-0.0196674	0.800238	0.885977				ASV9208.Faecalibacterium	Acetate	-0.126467	0.0758293	0.213701				ASV11476.Dorea	Acetate	0.115495	0.109724
ASV3232.Streptococcus	Butyrate	0.161987	8.31e-05	8e-05			ASV5343.Libanicoccus	Butyrate	0.0658534	0.104104				ASV12508.Blautia	Acetate	-0.111	0.300404	0.69466				ASV11706.Dorea	Acetate	0.148032	0.0798091	0.755761				ASV6915.Subdoligranulum	Acetate	0.155634	0.0306736	0.0950881				ASV9208.Faecalibacterium	Acetate	-0.123055	0.163078	0.363881				ASV11476.Dorea	Acetate	0.150057	0.11756
ASV3232.Streptococcus	Propionate	0.260476	4.16e-08	4e-08			ASV5343.Libanicoccus	Propionate	0.161701	2.15e-05	2e-05			ASV12508.Blautia	Butyrate	0.242972	0.000148	0.00230169	**			ASV11706.Dorea	Butyrate	0.21127	0.0011776	0.00912636	**			ASV6915.Subdoligranulum	Butyrate	0.225832	0.00324648	0.00826958	**			ASV9208.Faecalibacterium	Butyrate	0.160493	0.0239019	0.105851				ASV11476.Dorea	Butyrate	0.199198	0.00548189
ASV3232.Streptococcus	Valerate	-0.201731	2.63e-08	3e-08			ASV5343.Libanicoccus	Valerate	0.00883585	0.68037				ASV12508.Blautia	Butyrate	-0.0823463	0.442977	0.957527				ASV11706.Dorea	Butyrate	0.0204675	0.809633	0.973574				ASV6915.Subdoligranulum	Butyrate	0.2498	0.000477	0.00492959	**			ASV9208.Faecalibacterium	Butyrate	0.146594	0.0960541	0.199258				ASV11476.Dorea	Butyrate	0.146974	0.125359
ASV3232.Streptococcus	TotalSCFA	0.257178	3.15e-08	3e-08			ASV5343.Libanicoccus	TotalSCFA	0.111943	0.00342701	0.0034			ASV12508.Blautia	Propionate	-0.0670786	0.301727	0.425161				ASV11706.Dorea	Propionate	0.264589	4.31e-05	0.00133615	**			ASV6915.Subdoligranulum	Propionate	-0.0413746	0.594029	0.83704				ASV9208.Faecalibacterium	Propionate	0.0875433	0.220048	0.40815				ASV11476.Dorea	Propionate	0.255159	0.000342
ASV12914.Fusicatenibacter	Acetate	-0.0734726	0.0653				ASV4072.Christensenellaceae	Acetate	-0.0332949	0.44629				ASV12508.Blautia	Propionate	-0.277838	0.00838441	0.0433194	*			ASV11706.Dorea	Propionate	0.316483	0.000132	0.00408162	**			ASV6915.Subdoligranulum	Propionate	0.2213	0.00198234	0.0122905	*			ASV9208.Faecalibacterium	Propionate	0.0461006	0.602486	0.622569				ASV11476.Dorea	Propionate	0.265532	0.00517551
ASV12914.Fusicatenibacter	Butyrate	0.147233	7.8e-05	8e-05			ASV4072.Christensenellaceae	Butyrate	-0.0785424	0.162887				ASV12508.Blautia	Valerate	0.133136	0.0397234	0.094725				ASV11706.Dorea	Valerate	0.0520884	0.428736	0.533528				ASV6915.Subdoligranulum	Valerate	-0.0847169	0.274911	0.448539				ASV9208.Faecalibacterium	Valerate	-0.00985644	0.890385	0.965525				ASV11476.Dorea	Valerate	0.0534194	0.460617
ASV12914.Fusicatenibacter	Propionate	-0.00658088	0.865				ASV4072.Christensenellaceae	Propionate	-0.104192	0.0232	0.0232			ASV12508.Blautia	Valerate	0.281954	0.00760903	0.0700816				ASV11706.Dorea	Valerate	-0.158485	0.0605132	0.221509				ASV6915.Subdoligranulum	Valerate	0.018083	0.802893	0.864819				ASV9208.Faecalibacterium	Valerate	-0.0332281	0.707435	0.768995				ASV11476.Dorea	Valerate	-0.00646037	0.946595
ASV12914.Fusicatenibacter	Valerate	-0.0195755	0.7				ASV4072.Christensenellaceae	Valerate	0.102923	0.0217476	0.0217			ASV12508.Blautia	TotalSCFA	0.0611696	0.346152	0.55924				ASV11706.Dorea	TotalSCFA	0.230359	0.000406	0.0125747	*			ASV6915.Subdoligranulum	TotalSCFA	0.044032	0.570533	0.881705				ASV9208.Faecalibacterium	TotalSCFA	-0.0348698	0.625475	0.79478				ASV11476.Dorea	TotalSCFA	0.176137	0.0143687
ASV12914.Fusicatenibacter	TotalSCFA	-0.0187359	0.618				ASV4072.Christensenellaceae	TotalSCFA	-0.0492391	0.346713				ASV12508.Blautia	TotalSCFA	-0.167416	0.116743	0.480804				ASV11706.Dorea	TotalSCFA	0.194469	0.0209816	0.325215				ASV6915.Subdoligranulum	TotalSCFA	0.243936	0.000629	0.00487746	**			ASV9208.Faecalibacterium	TotalSCFA	-0.0744869	0.399161	0.6187				ASV11476.Dorea	TotalSCFA	0.208034	0.029362
ASV12167.Lachnospiraceae	Acetate	0.136706	0.00952	0.0095			ASV11529.Eisenbergiella	Acetate	-0.112878	0.00285339	0.0029			ASV11443.Ruminococcus_torques	Acetate	0.124032	0.0555129	0.191211				ASV8372.Ruminococcaceae	Acetate	-0.0159512	0.808633	0.931065				ASV12561.Blautia	Acetate	-0.209218	0.00649439	0.0287609	*			ASV12508.Blautia	Acetate	0.0565788	0.428519	0.664205				ASV11120.Anaerostipes	Acetate	-0.0592625	0.412973
ASV12167.Lachnospiraceae	Butyrate	0.0724695	0.241				ASV11529.Eisenbergiella	Butyrate	-0.0593961	0.29415				ASV11443.Ruminococcus_torques	Acetate	-0.0190759	0.859168	0.951221				ASV8372.Ruminococcaceae	Acetate	-0.0756244	0.372783	0.826563				ASV12561.Blautia	Acetate	-0.136582	0.0582223	0.150407				ASV12508.Blautia	Acetate	0.128481	0.145169	0.363881				ASV11120.Anaerostipes	Acetate	-0.224543	0.0185324
ASV12167.Lachnospiraceae	Propionate	0.115231	0.00673	0.0067			ASV11529.Eisenbergiella	Propionate	-0.0979531	0.0113042	0.0113			ASV11443.Ruminococcus_torques	Butyrate	0.183584	0.00440638	0.0227663	*			ASV8372.Ruminococcaceae	Butyrate	-0.0299471	0.649277	0.745466				ASV12561.Blautia	Butyrate	0.252972	0.000938	0.0029089	**			ASV12508.Blautia	Butyrate	0.110728	0.120425	0.239115				ASV11120.Anaerostipes	Butyrate	0.0252825	0.727082
ASV12167.Lachnospiraceae	Valerate	-0.0614716	0.155				ASV11529.Eisenbergiella	Valerate	0.0136218	0.402404				ASV11443.Ruminococcus_torques	Butyrate	-0.0135343	0.899825	0.957527				ASV8372.Ruminococcaceae	Butyrate	0.00743825	0.930243	0.973574				ASV12561.Blautia	Butyrate	0.25187	0.000427	0.00492959	**			ASV12508.Blautia	Butyrate	0.145483	0.0986293	0.199258				ASV11120.Anaerostipes	Butyrate	-0.167126	0.0809941
ASV12167.Lachnospiraceae	TotalSCFA	0.116349	0.0357	0.0357			ASV11529.Eisenbergiella	TotalSCFA	-0.0942178	0.0164292	0.0164			ASV11443.Ruminococcus_torques	Propionate	0.159064	0.0138216	0.0612098				ASV8372.Ruminococcaceae	Propionate	-0.150015	0.0219896	0.0681677				ASV12561.Blautia	Propionate	-0.0123557	0.873579	0.974193				ASV12508.Blautia	Propionate	0.0150996	0.832781	0.890214				ASV11120.Anaerostipes	Propionate	0.0512101	0.479395
ASV11120.Anaerostipes	Acetate	-0.154563	0.000747	0.0008			ASV10700.Allisonella	Acetate	0.175371	3.89e-06	4e-06			ASV11443.Ruminococcus_torques	Propionate	-0.067025	0.532577	0.687912				ASV8372.Ruminococcaceae	Propionate	-0.262345	0.00167411	0.0129743	*			ASV12561.Blautia	Propionate	0.0344341	0.634497	0.783365				ASV12508.Blautia	Propionate	0.181281	0.0390093	0.0863777				ASV11120.Anaerostipes	Propionate	-0.143881	0.133575
ASV11120.Anaerostipes	Butyrate	0.0230003	0.512				ASV10700.Allisonella	Butyrate	0.10403	0.0111726	0.0112			ASV11443.Ruminococcus_torques	Valerate	0.0388709	0.549836	0.690175				ASV8372.Ruminococcaceae	Valerate	0.112214	0.087439	0.246419				ASV12561.Blautia	Valerate	-0.110691	0.153176	0.395704				ASV12508.Blautia	Valerate	0.148542	0.036749	0.162746				ASV11120.Anaerostipes	Valerate	0.0564399	0.435617
ASV11120.Anaerostipes	Propionate	-0.126755	0.00072	0.0007			ASV10700.Allisonella	Propionate	0.248016	1.12e-11	1e-11			ASV11443.Ruminococcus_torques	Valerate	0.202911	0.056644	0.175596				ASV8372.Ruminococcaceae	Valerate	0.160463	0.0573326	0.221509				ASV12561.Blautia	Valerate	0.0611246	0.398422	0.650057				ASV12508.Blautia	Valerate	0.116217	0.187925	0.364105				ASV11120.Anaerostipes	Valerate	-0.206092	0.030768
ASV11120.Anaerostipes	Valerate	0.0155092	0.655				ASV10700.Allisonella	Valerate	-0.0980244	0.0463096	0.0463			ASV11443.Ruminococcus_torques	TotalSCFA	0.180823	0.0051027	0.026364	*			ASV8372.Ruminococcaceae	TotalSCFA	-0.0892778	0.174291	0.380797				ASV12561.Blautia	TotalSCFA	-0.0461225	0.552365	0.881705				ASV12508.Blautia	TotalSCFA	0.0423924	0.552864	0.745164				ASV11120.Anaerostipes	TotalSCFA	-0.0104128	0.885622
ASV11120.Anaerostipes	TotalSCFA	-0.126643	0.0038	0.0038			ASV10700.Allisonella	TotalSCFA	0.210007	1.42e-08	1e-08			ASV11443.Ruminococcus_torques	TotalSCFA	-0.0424923	0.692043	0.825129				ASV8372.Ruminococcaceae	TotalSCFA	-0.131084	0.121207	0.469678				ASV12561.Blautia	TotalSCFA	0.0268616	0.710775	0.816075				ASV12508.Blautia	TotalSCFA	0.125226	0.155548	0.321467				ASV11120.Anaerostipes	TotalSCFA	-0.221685	0.0201125
ASV551.Bacteroides	Acetate	-0.145235	0.000579	0.0006			ASV7018.Fournierella	Acetate	0.163543	0.000169	0.00017			ASV11706.Dorea	Acetate	0.0317083	0.625726	0.806222				ASV12508.Blautia	Acetate	0.0497505	0.449774	0.735812				ASV9238.Faecalibacterium	Acetate	0.194693	0.0114414	0.0443354	*			ASV12914.Fusicatenibacter	Acetate	-0.1428	0.0447549	0.154156				ASV12508.Blautia	Acetate	0.0260461	0.71918
ASV551.Bacteroides	Butyrate	-0.171852	2.33e-06	2e-06			ASV7018.Fournierella	Butyrate	0.141697	0.00412	0.0041			ASV11706.Dorea	Acetate	-0.0195526	0.855686	0.951221				ASV12508.Blautia	Acetate	-0.0139347	0.86973	0.918207				ASV9238.Faecalibacterium	Acetate	0.300397	2.19e-05	0.000226	***			ASV12914.Fusicatenibacter	Acetate	0.0204267	0.817567	0.886912				ASV12508.Blautia	Acetate	-0.0089489	0.925987
ASV551.Bacteroides	Propionate	-0.259456	8.7e-11	9e-11			ASV7018.Fournierella	Propionate	0.147373	6.21e-05	6e-05			ASV11706.Dorea	Butyrate	0.0594659	0.360028	0.558043				ASV12508.Blautia	Butyrate	0.0874341	0.18352	0.346329				ASV9238.Faecalibacterium	Butyrate	0.044828	0.563947	0.563947				ASV12914.Fusicatenibacter	Butyrate	0.149026	0.0361337	0.107118				ASV12508.Blautia	Butyrate	0.0754818	0.296808
ASV551.Bacteroides	Valerate	0.0903971	0.0233	0.0233			ASV7018.Fournierella	Valerate	0.0150065	0.283861				ASV11706.Dorea	Butyrate	-0.031614	0.768679	0.957527				ASV12508.Blautia	Butyrate	-0.00281476	0.973574	0.973574				ASV9238.Faecalibacterium	Butyrate	0.0780758	0.280199	0.334084				ASV12914.Fusicatenibacter	Butyrate	0.227577	0.0092149	0.106575				ASV12508.Blautia	Butyrate	0.150355	0.116828
ASV551.Bacteroides	TotalSCFA	-0.214262	6.98e-09	7e-09			ASV7018.Fournierella	TotalSCFA	0.181456	7.12e-06	7e-06			ASV11706.Dorea	Propionate	0.0747406	0.249726	0.368644				ASV12508.Blautia	Propionate	0.0079846	0.903512	0.961494				ASV9238.Faecalibacterium	Propionate	-0.00863278	0.911486	0.974193				ASV12914.Fusicatenibacter	Propionate	0.0467202	0.513365	0.663097				ASV12508.Blautia	Propionate	-0.0141669	0.844967
ASV884.Prevotella	Acetate	0.243703	4.38e-06	4e-06			ASV10805.Mitsuokella	Acetate	0.123071	0.0411	0.0411			ASV11706.Dorea	Propionate	-0.158284	0.138474	0.306621				ASV12508.Blautia	Propionate	-0.051385	0.545091	0.793949				ASV9238.Faecalibacterium	Propionate	0.225476	0.00161729	0.0122905	*			ASV12914.Fusicatenibacter	Propionate	0.107447	0.223689	0.288931				ASV12508.Blautia	Propionate	-0.00683903	0.943412
ASV884.Prevotella	Butyrate	0.139961	0.048	0.048			ASV10805.Mitsuokella	Butyrate	0.120026	0.0205	0.0205			ASV11706.Dorea	Valerate	0.163131	0.0115479	0.0447483	*			ASV12508.Blautia	Valerate	-0.0274933	0.67632	0.67632				ASV9238.Faecalibacterium	Valerate	-0.0422984	0.586166	0.698891				ASV12914.Fusicatenibacter	Valerate	-0.0356249	0.618293	0.737195				ASV12508.Blautia	Valerate	0.00239287	0.973653
ASV884.Prevotella	Propionate	0.324602	1.13e-12	1e-12			ASV10805.Mitsuokella	Propionate	0.18996	1.29e-06	1e-06			ASV11706.Dorea	Valerate	0.150136	0.159963	0.260992				ASV12508.Blautia	Valerate	0.02535	0.765411	0.829549				ASV9238.Faecalibacterium	Valerate	-0.150191	0.0370873	0.287426				ASV12914.Fusicatenibacter	Valerate	-0.158084	0.0724413	0.337352				ASV12508.Blautia	Valerate	0.0472333	0.624133
ASV884.Prevotella	Valerate	-0.00970871	0.736				ASV10805.Mitsuokella	Valerate	-0.0288124	0.501285				ASV11706.Dorea	TotalSCFA	0.0543731	0.402435	0.567068				ASV12508.Blautia	TotalSCFA	0.037732	0.566339	0.734075				ASV9238.Faecalibacterium	TotalSCFA	0.110961	0.15204	0.471325				ASV12914.Fusicatenibacter	TotalSCFA	-0.0752687	0.29165	0.581548				ASV12508.Blautia	TotalSCFA	0.0353981	0.624744
ASV884.Prevotella	TotalSCFA	0.262773	7.75e-07	8e-07			ASV10805.Mitsuokella	TotalSCFA	0.170192	0.0003	0.0003			ASV11706.Dorea	TotalSCFA	-0.0948927	0.375712	0.685122				ASV12508.Blautia	TotalSCFA	-0.0159896	0.85056	0.968033				ASV9238.Faecalibacterium	TotalSCFA	0.245057	0.000593	0.00487746	**			ASV12914.Fusicatenibacter	TotalSCFA	0.0421281	0.633721	0.758007				ASV12508.Blautia	TotalSCFA	0.0424904	0.658928
ASV10205.Holdemanella	Acetate	-0.00404567	0.177				ASV4953.Oscillospirales	Acetate	-0.00531461	0.831277				ASV6915.Subdoligranulum	Acetate	0.169729	0.00855612	0.0663099				ASV9208.Faecalibacterium	Acetate	0.00471734	0.942904	0.948287				ASV196.Escherichia.Shigella	Acetate	0.105371	0.174033	0.341022				ASV11706.Dorea	Acetate	-0.00100256	0.988816	0.988816				ASV12630.Blautia	Acetate	0.0102751	0.88722
ASV10205.Holdemanella	Butyrate	0.131731	0.00345	0.0035			ASV4953.Oscillospirales	Butyrate	-0.0959394	0.0586				ASV6915.Subdoligranulum	Acetate	0.101466	0.344078	0.69466				ASV9208.Faecalibacterium	Acetate	-0.0169871	0.841536	0.918207				ASV196.Escherichia.Shigella	Acetate	-0.000568	0.993741	0.993741				ASV11706.Dorea	Acetate	0.166604	0.05816	0.22537				ASV12630.Blautia	Acetate	-0.0940198	0.328052
ASV10205.Holdemanella	Propionate	0.17455	6.49e-06	6e-06			ASV4953.Oscillospirales	Propionate	-0.0956511	0.0130525	0.013			ASV6915.Subdoligranulum	Butyrate	0.268767	2.54e-05	0.000788	***			ASV9208.Faecalibacterium	Butyrate	0.150284	0.0217506	0.0749188				ASV196.Escherichia.Shigella	Butyrate	-0.107483	0.165514	0.190034				ASV11706.Dorea	Butyrate	0.165923	0.0194817	0.100655				ASV12630.Blautia	Butyrate	0.0402406	0.578461
ASV10205.Holdemanella	Valerate	0.0405068	0.401				ASV4953.Oscillospirales	Valerate	0.066993	0.12333				ASV6915.Subdoligranulum	Butyrate	0.174958	0.101027	0.78296				ASV9208.Faecalibacterium	Butyrate	0.0741449	0.382233	0.973574				ASV196.Escherichia.Shigella	Butyrate	-0.177473	0.0136366	0.0316386	*			ASV11706.Dorea	Butyrate	0.17064	0.0522508	0.17746				ASV12630.Blautia	Butyrate	0.0514528	0.592933
ASV10205.Holdemanella	TotalSCFA	0.08515	0.132				ASV4953.Oscillospirales	TotalSCFA	-0.0366369	0.346588				ASV6915.Subdoligranulum	Propionate	0.167802	0.00934928	0.0598461				ASV9208.Faecalibacterium	Propionate	0.121998	0.0630045	0.150241				ASV196.Escherichia.Shigella	Propionate	-0.0335289	0.665826	0.859813				ASV11706.Dorea	Propionate	0.169529	0.0169547	0.0875995				ASV12630.Blautia	Propionate	-0.0186622	0.796714
ASV8198.Romboutsia	Acetate	0.122482	0.112				ASV7679.Hungatella	Acetate	-0.104048	0.0267	0.0267			ASV6915.Subdoligranulum	Propionate	0.104104	0.331611	0.46727				ASV9208.Faecalibacterium	Propionate	0.073139	0.388742	0.634263				ASV196.Escherichia.Shigella	Propionate	-0.118893	0.0995923	0.220526				ASV11706.Dorea	Propionate	0.378607	8.93e-06	0.000277	***			ASV12630.Blautia	Propionate	-0.010121	0.916321
ASV8198.Romboutsia	Butyrate	0.179315	2.34e-06	2e-06			ASV7679.Hungatella	Butyrate	-0.0806474	0.296				ASV6915.Subdoligranulum	Valerate	-0.0981873	0.130117	0.288116				ASV9208.Faecalibacterium	Valerate	-0.0309371	0.638493	0.67632				ASV196.Escherichia.Shigella	Valerate	-0.00144006	0.985219	0.985219				ASV11706.Dorea	Valerate	0.138941	0.0509178	0.165517				ASV12630.Blautia	Valerate	0.0235222	0.745405
ASV8198.Romboutsia	Propionate	0.148219	0.000394	0.0004			ASV7679.Hungatella	Propionate	-0.0922727	0.0228225	0.0228			ASV6915.Subdoligranulum	Valerate	-0.00784814	0.941753	0.941753				ASV9208.Faecalibacterium	Valerate	-0.0294084	0.729214	0.829549				ASV196.Escherichia.Shigella	Valerate	0.0294714	0.684112	0.848298				ASV11706.Dorea	Valerate	0.0580577	0.511747	0.661006				ASV12630.Blautia	Valerate	0.0833176	0.386838
ASV8198.Romboutsia	Valerate	0.0289705	0.357				ASV7679.Hungatella	Valerate	0.00787162	0.518431				ASV6915.Subdoligranulum	TotalSCFA	0.221168	0.00059	0.0182828	*			ASV9208.Faecalibacterium	TotalSCFA	0.0888604	0.17632	0.380797				ASV196.Escherichia.Shigella	TotalSCFA	0.0209733	0.787072	0.915676				ASV11706.Dorea	TotalSCFA	0.0611402	0.391857	0.674865				ASV12630.Blautia	TotalSCFA	0.0164905	0.819786
ASV8198.Romboutsia	TotalSCFA	0.167561	0.000902	0.0009			ASV7679.Hungatella	TotalSCFA	-0.0924102	0.069				ASV6915.Subdoligranulum	TotalSCFA	0.156299	0.143355	0.480804				ASV9208.Faecalibacterium	TotalSCFA	0.0316794	0.708885	0.955453				ASV196.Escherichia.Shigella	TotalSCFA	-0.090687	0.209745	0.406382				ASV11706.Dorea	TotalSCFA	0.24685	0.00473494	0.0567392				ASV12630.Blautia	TotalSCFA	-0.0285869	0.766549
ASV4633.Oscillospiraceae.UCG.002	Acetate	-0.137614	0.00121	0.0012			ASV1762.Odoribacter	Acetate	0.136888	0.00117	0.0012			ASV921.Prevotella	Acetate	0.13931	0.0313261	0.13873				ASV12914.Fusicatenibacter	Acetate	0.18517	0.0045703	0.0708396				ASV551.Bacteroides	Acetate	0.121312	0.117247	0.259618				ASV6915.Subdoligranulum	Acetate	0.0152224	0.83144	0.888781				ASV6915.Subdoligranulum	Acetate	0.075511	0.29662
ASV4633.Oscillospiraceae.UCG.002	Butyrate	-0.107271	0.00343	0.0034			ASV1762.Odoribacter	Butyrate	-0.0236752	0.598745				ASV921.Prevotella	Acetate	0.182204	0.0874603	0.542254				ASV12914.Fusicatenibacter	Acetate	0.0608634	0.473408	0.842705				ASV551.Bacteroides	Acetate	-0.0347079	0.631804	0.725404				ASV6915.Subdoligranulum	Acetate	0.0632302	0.474802	0.700898				ASV6915.Subdoligranulum	Acetate	0.116687	0.224381
ASV4633.Oscillospiraceae.UCG.002	Propionate	-0.198908	1.15e-06	1e-06			ASV1762.Odoribacter	Propionate	0.0332243	0.492083				ASV921.Prevotella	Butyrate	-0.0617624	0.341744	0.558043				ASV12914.Fusicatenibacter	Butyrate	0.251656	0.000103	0.00297114	**			ASV551.Bacteroides	Butyrate	-0.146632	0.0578749	0.0897061				ASV6915.Subdoligranulum	Butyrate	0.197592	0.00526556	0.0816161				ASV6915.Subdoligranulum	Butyrate	0.119171	0.0987977
ASV4633.Oscillospiraceae.UCG.002	Valerate	0.32931	1.62e-14	2e-14			ASV1762.Odoribacter	Valerate	-0.0811741	0.0629744				ASV921.Prevotella	Butyrate	0.0098996	0.926639	0.957527				ASV12914.Fusicatenibacter	Butyrate	0.118357	0.162167	0.718168				ASV551.Bacteroides	Butyrate	-0.137254	0.0570386	0.0930629				ASV6915.Subdoligranulum	Butyrate	0.195575	0.025751	0.12742				ASV6915.Subdoligranulum	Butyrate	0.199107	0.0371945
ASV4633.Oscillospiraceae.UCG.002	TotalSCFA	-0.173111	1e-05	1e-05			ASV1762.Odoribacter	TotalSCFA	0.0973555	0.0121798	0.0122			ASV921.Prevotella	Propionate	0.223384	0.000503	0.00519292	**			ASV12914.Fusicatenibacter	Propionate	0.177018	0.00674942	0.0258633	*			ASV551.Bacteroides	Propionate	-0.0707756	0.361586	0.827583				ASV6915.Subdoligranulum	Propionate	0.0550407	0.441198	0.621688				ASV6915.Subdoligranulum	Propionate	0.0704106	0.330539
ASV8658.Ruminococcus	Acetate	0.123303	0.148				ASV3904.Eubacterium	Acetate	0.0112295	0.407226				ASV921.Prevotella	Propionate	0.309606	0.00315283	0.0325792	*			ASV12914.Fusicatenibacter	Propionate	-0.0153282	0.856837	0.856837				ASV551.Bacteroides	Propionate	-0.144496	0.044974	0.139419				ASV6915.Subdoligranulum	Propionate	0.170361	0.052642	0.101994				ASV6915.Subdoligranulum	Propionate	0.0373329	0.698178
ASV8658.Ruminococcus	Butyrate	0.158791	0.00396	0.004			ASV3904.Eubacterium	Butyrate	0.0327051	0.490723				ASV921.Prevotella	Valerate	-0.0403565	0.53468	0.690175				ASV12914.Fusicatenibacter	Valerate	-0.0367843	0.576396	0.638153				ASV551.Bacteroides	Valerate	0.0905645	0.243014	0.448539				ASV6915.Subdoligranulum	Valerate	0.17359	0.0144546	0.112023				ASV6915.Subdoligranulum	Valerate	-0.0858187	0.235355
ASV8658.Ruminococcus	Propionate	0.0516316	0.303				ASV3904.Eubacterium	Propionate	0.0465755	0.38822				ASV921.Prevotella	Valerate	-0.131784	0.217875	0.337707				ASV12914.Fusicatenibacter	Valerate	-0.00649429	0.939077	0.939077				ASV551.Bacteroides	Valerate	-0.0405077	0.57594	0.811552				ASV6915.Subdoligranulum	Valerate	-0.153143	0.0819454	0.337352				ASV6915.Subdoligranulum	Valerate	-0.0417557	0.664925
ASV8658.Ruminococcus	Valerate	0.136567	0.00338	0.0034			ASV3904.Eubacterium	Valerate	-0.0399776	0.412488				ASV921.Prevotella	TotalSCFA	0.132774	0.040334	0.113742				ASV12914.Fusicatenibacter	TotalSCFA	0.199253	0.00228265	0.0285916	*			ASV551.Bacteroides	TotalSCFA	0.00719271	0.926207	0.961337				ASV6915.Subdoligranulum	TotalSCFA	0.0473812	0.507092	0.745164				ASV6915.Subdoligranulum	TotalSCFA	0.101652	0.159398
ASV8658.Ruminococcus	TotalSCFA	0.107591	0.302				ASV3904.Eubacterium	TotalSCFA	0.0465739	0.260692				ASV921.Prevotella	TotalSCFA	0.197123	0.0641933	0.480804				ASV12914.Fusicatenibacter	TotalSCFA	0.0442827	0.601675	0.932596				ASV551.Bacteroides	TotalSCFA	-0.096829	0.180375	0.372774				ASV6915.Subdoligranulum	TotalSCFA	0.107998	0.221	0.403				ASV6915.Subdoligranulum	TotalSCFA	0.112071	0.243349
ASV9465.Christensenellaceae_R.7	Acetate	-0.107834	0.00535	0.0054			ASV8650.Ruminococcaceae.DTU089	Acetate	0.0526576	0.226084				ASV8198.Romboutsia	Acetate	0.180659	0.0050886	0.0525822				ASV10605.Catenibacterium	Acetate	0.0323061	0.623705	0.833793				ASV11706.Dorea	Acetate	-0.0505959	0.514841	0.613849				ASV12630.Blautia	Acetate	-0.202452	0.0042312	0.0218612	*			ASV11443.Ruminococcus_torques	Acetate	0.138998	0.0538735
ASV9465.Christensenellaceae_R.7	Butyrate	-0.0878059	0.0221	0.0221			ASV8650.Ruminococcaceae.DTU089	Butyrate	0.0108856	0.430664				ASV8198.Romboutsia	Acetate	-0.0799043	0.456664	0.70783				ASV10605.Catenibacterium	Acetate	0.200121	0.0173469	0.537753				ASV11706.Dorea	Acetate	-0.0815896	0.259321	0.446608				ASV12630.Blautia	Acetate	0.035604	0.68757	0.852587				ASV11443.Ruminococcus_torques	Acetate	0.265902	0.00511175
ASV9465.Christensenellaceae_R.7	Propionate	-0.202824	2.42e-07	2e-07			ASV8650.Ruminococcaceae.DTU089	Propionate	-0.00571533	0.85992				ASV8198.Romboutsia	Butyrate	0.149021	0.0211881	0.082104				ASV10605.Catenibacterium	Butyrate	0.0267771	0.684295	0.757612				ASV11706.Dorea	Butyrate	0.258222	0.000726	0.00250173	**			ASV12630.Blautia	Butyrate	-0.0388819	0.586539	0.655381				ASV11443.Ruminococcus_torques	Butyrate	0.123252	0.0876995
ASV9465.Christensenellaceae_R.7	Valerate	0.339641	1.14e-17	1e-17			ASV8650.Ruminococcaceae.DTU089	Valerate	-0.0365162	0.405695				ASV8198.Romboutsia	Butyrate	0.144204	0.17758	0.820959				ASV10605.Catenibacterium	Butyrate	0.0347468	0.682506	0.973574				ASV11706.Dorea	Butyrate	0.21996	0.00215921	0.0095622	**			ASV12630.Blautia	Butyrate	0.191845	0.0287723	0.12742				ASV11443.Ruminococcus_torques	Butyrate	0.225327	0.018118
ASV9465.Christensenellaceae_R.7	TotalSCFA	-0.144706	0.000139	0.0001			ASV8650.Ruminococcaceae.DTU089	TotalSCFA	0.0436816	0.355536				ASV8198.Romboutsia	Propionate	0.151445	0.0191529	0.0742177				ASV10605.Catenibacterium	Propionate	0.0983425	0.134474	0.297602				ASV11706.Dorea	Propionate	0.105755	0.172463	0.486031				ASV12630.Blautia	Propionate	-0.064451	0.367002	0.541765				ASV11443.Ruminococcus_torques	Propionate	0.216604	0.00248126
ASV12100.Roseburia	Acetate	0.147669	0.0478	0.0478			ASV8996.Intestinimonas	Acetate	0.111149	0.00477994	0.0048			ASV8198.Romboutsia	Propionate	-0.112753	0.292787	0.45382				ASV10605.Catenibacterium	Propionate	0.198616	0.0182254	0.0941645				ASV11706.Dorea	Propionate	0.0751455	0.298971	0.463406				ASV12630.Blautia	Propionate	0.0572386	0.51773	0.594431				ASV11443.Ruminococcus_torques	Propionate	0.281924	0.00294012
ASV12100.Roseburia	Butyrate	0.163876	0.00651	0.0065			ASV8996.Intestinimonas	Butyrate	-0.075236	0.070799				ASV8198.Romboutsia	Valerate	-0.0508449	0.433963	0.690175				ASV10605.Catenibacterium	Valerate	0.0658937	0.316584	0.524702				ASV11706.Dorea	Valerate	0.1301	0.0927908	0.319613				ASV12630.Blautia	Valerate	0.148693	0.0365564	0.162746				ASV11443.Ruminococcus_torques	Valerate	0.068794	0.34179
ASV12100.Roseburia	Propionate	0.161748	0.0236	0.0236			ASV8996.Intestinimonas	Propionate	0.0131885	0.676415				ASV8198.Romboutsia	Valerate	0.179758	0.0918657	0.245146				ASV10605.Catenibacterium	Valerate	-0.0241706	0.77603	0.829549				ASV11706.Dorea	Valerate	0.113545	0.115891	0.38043				ASV12630.Blautia	Valerate	0.0603083	0.495492	0.661006				ASV11443.Ruminococcus_torques	Valerate	0.0674214	0.484027
ASV12100.Roseburia	Valerate	-0.112093	0.00617	0.0062			ASV8996.Intestinimonas	Valerate	-0.0779704	0.075854				ASV8198.Romboutsia	TotalSCFA	0.190551	0.00314468	0.026364	*			ASV10605.Catenibacterium	TotalSCFA	0.0642031	0.328933	0.59982				ASV11706.Dorea	TotalSCFA	0.0799209	0.3031	0.658782				ASV12630.Blautia	TotalSCFA	-0.180271	0.0111265	0.0574867				ASV11443.Ruminococcus_torques	TotalSCFA	0.171155	0.0174134
ASV12100.Roseburia	TotalSCFA	0.152367	0.0707				ASV8996.Intestinimonas	TotalSCFA	0.0642619	0.0875174				ASV8198.Romboutsia	TotalSCFA	-0.0294348	0.783856	0.867841				ASV10605.Catenibacterium	TotalSCFA	0.168809	0.0454909	0.352555				ASV11706.Dorea	TotalSCFA	0.0554408	0.443799	0.625353				ASV12630.Blautia	TotalSCFA	0.0264294	0.765046	0.8007				ASV11443.Ruminococcus_torques	TotalSCFA	0.274089	0.00386829
ASV9733.Clostridium_ss_1	Acetate	0.135833	0.0703				ASV11840.Eubacterium_fissicatena	Acetate	-0.00882462	0.337068				ASV884.Prevotella	Acetate	0.163443	0.0113883	0.0706074				ASV6915.Subdoligranulum	Acetate	0.0743907	0.258061	0.680859				ASV8372.Ruminococcaceae	Acetate	-0.0592425	0.445578	0.575538				ASV11443.Ruminococcus_torques	Acetate	0.0813206	0.254735	0.470783				ASV6612.Eubacterium_hallii	Acetate	-0.0234196	0.746479
ASV9733.Clostridium_ss_1	Butyrate	0.223174	6.9e-07	7e-07			ASV11840.Eubacterium_fissicatena	Butyrate	0.0268241	0.54766				ASV884.Prevotella	Acetate	0.264186	0.0123596	0.191574				ASV6915.Subdoligranulum	Acetate	0.130873	0.121897	0.755761				ASV8372.Ruminococcaceae	Acetate	-0.0869604	0.22916	0.419724				ASV11443.Ruminococcus_torques	Acetate	0.0821383	0.352865	0.609733				ASV6612.Eubacterium_hallii	Acetate	0.0798368	0.406477
ASV9733.Clostridium_ss_1	Propionate	0.171142	0.000203	0.0002			ASV11840.Eubacterium_fissicatena	Propionate	0.0168589	0.518349				ASV884.Prevotella	Butyrate	-0.0492069	0.448935	0.662714				ASV6915.Subdoligranulum	Butyrate	0.242002	0.000192	0.00297114	**			ASV8372.Ruminococcaceae	Butyrate	0.117721	0.128578	0.15976				ASV11443.Ruminococcus_torques	Butyrate	0.213122	0.00257307	0.0797653				ASV6612.Eubacterium_hallii	Butyrate	0.077883	0.281662
ASV9733.Clostridium_ss_1	Valerate	0.0506377	0.344				ASV11840.Eubacterium_fissicatena	Valerate	-0.0360663	0.472506				ASV884.Prevotella	Butyrate	0.0343124	0.74956	0.957527				ASV6915.Subdoligranulum	Butyrate	0.288056	0.000533	0.0165138	*			ASV8372.Ruminococcaceae	Butyrate	0.0313301	0.665086	0.710954				ASV11443.Ruminococcus_torques	Butyrate	0.18051	0.0398627	0.154468				ASV6612.Eubacterium_hallii	Butyrate	0.213759	0.0251157
ASV9733.Clostridium_ss_1	TotalSCFA	0.186703	0.000546	0.0005			ASV11840.Eubacterium_fissicatena	TotalSCFA	0.0225763	0.58989				ASV884.Prevotella	Propionate	0.278941	1.2e-05	0.000187	***			ASV6915.Subdoligranulum	Propionate	0.146604	0.0252283	0.0710979				ASV8372.Ruminococcaceae	Propionate	-0.110976	0.151984	0.486031				ASV11443.Ruminococcus_torques	Propionate	0.242712	0.00057	0.00884184	**			ASV6612.Eubacterium_hallii	Propionate	0.068703	0.34243
ASV10605.Catenibacterium	Acetate	-0.0343098	0.512				ASV6169.Anaerotruncus	Acetate	0.0233178	0.555164				ASV884.Prevotella	Propionate	0.342599	0.00101463	0.0157268	*			ASV6915.Subdoligranulum	Propionate	0.201452	0.0166011	0.0941645				ASV8372.Ruminococcaceae	Propionate	-0.0649989	0.369144	0.520765				ASV11443.Ruminococcus_torques	Propionate	0.22533	0.00994941	0.0308432	*			ASV6612.Eubacterium_hallii	Propionate	0.286432	0.00250221
ASV10605.Catenibacterium	Butyrate	0.0658373	0.0764				ASV6169.Anaerotruncus	Butyrate	-0.031235	0.398785				ASV884.Prevotella	Valerate	-0.145301	0.0246746	0.0695374				ASV6915.Subdoligranulum	Valerate	0.058705	0.372369	0.524702				ASV8372.Ruminococcaceae	Valerate	-0.00167543	0.982804	0.985219				ASV11443.Ruminococcus_torques	Valerate	0.0310055	0.664558	0.763011				ASV6612.Eubacterium_hallii	Valerate	0.0560618	0.438703
ASV10605.Catenibacterium	Propionate	0.128751	0.000533	0.0005			ASV6169.Anaerotruncus	Propionate	0.00184743	0.822465				ASV884.Prevotella	Valerate	-0.0594654	0.579232	0.690623				ASV6915.Subdoligranulum	Valerate	0.026371	0.756253	0.829549				ASV8372.Ruminococcaceae	Valerate	0.0905125	0.210627	0.450587				ASV11443.Ruminococcus_torques	Valerate	0.132093	0.134102	0.337352				ASV6612.Eubacterium_hallii	Valerate	0.104984	0.275041
ASV10605.Catenibacterium	Valerate	0.125546	0.00163	0.0016			ASV6169.Anaerotruncus	Valerate	-0.0592631	0.232415				ASV884.Prevotella	TotalSCFA	0.175844	0.00648073	0.0287004	*			ASV6915.Subdoligranulum	TotalSCFA	0.168966	0.00984028	0.0508414				ASV8372.Ruminococcaceae	TotalSCFA	-0.0343995	0.65769	0.881705				ASV11443.Ruminococcus_torques	TotalSCFA	0.151025	0.0337681	0.109774				ASV6612.Eubacterium_hallii	TotalSCFA	0.0330962	0.647445
ASV10605.Catenibacterium	TotalSCFA	0.0442467	0.278				ASV6169.Anaerotruncus	TotalSCFA	0.022031	0.601156				ASV884.Prevotella	TotalSCFA	0.256418	0.0155007	0.240261				ASV6915.Subdoligranulum	TotalSCFA	0.224911	0.0074418	0.230696				ASV8372.Ruminococcaceae	TotalSCFA	-0.0487671	0.500633	0.668399				ASV11443.Ruminococcus_torques	TotalSCFA	0.144978	0.0997841	0.257775				ASV6612.Eubacterium_hallii	TotalSCFA	0.183653	0.0548993
ASV13125.Ruminococcus_gauvreauii	Acetate	0.0518	0.498				ASV7151.Clostridia	Acetate	0.10971	0.00824	0.0082			ASV12914.Fusicatenibacter	Acetate	-0.00146708	0.982	0.982				ASV5243.Collinsella	Acetate	0.0730725	0.266616	0.680859				ASV12914.Fusicatenibacter	Acetate	-0.0912643	0.239377	0.371034				ASV8198.Romboutsia	Acetate	0.0873236	0.221212	0.470783				ASV11706.Dorea	Acetate	0.119965	0.0965561
ASV13125.Ruminococcus_gauvreauii	Butyrate	0.23169	6.55e-09	7e-09			ASV7151.Clostridia	Butyrate	-0.00381391	0.612939				ASV12914.Fusicatenibacter	Acetate	-0.0549975	0.608722	0.786266				ASV5243.Collinsella	Acetate	0.0805946	0.342094	0.826563				ASV12914.Fusicatenibacter	Acetate	-0.139607	0.0528217	0.148861				ASV8198.Romboutsia	Acetate	0.134537	0.126989	0.363881				ASV11706.Dorea	Acetate	0.235219	0.0135427
ASV13125.Ruminococcus_gauvreauii	Propionate	0.178308	1.7e-05	2e-05			ASV7151.Clostridia	Propionate	0.0510061	0.201463				ASV12914.Fusicatenibacter	Butyrate	0.0698599	0.282079	0.51438				ASV5243.Collinsella	Butyrate	0.10839	0.0988484	0.255358				ASV12914.Fusicatenibacter	Butyrate	0.275987	0.000293	0.00156749	**			ASV8198.Romboutsia	Butyrate	0.0127852	0.858117	0.858117				ASV11706.Dorea	Butyrate	0.178121	0.0132003
ASV13125.Ruminococcus_gauvreauii	Valerate	0.00104609	0.856				ASV7151.Clostridia	Valerate	-0.0375246	0.407876				ASV12914.Fusicatenibacter	Butyrate	0.0295626	0.783308	0.957527				ASV5243.Collinsella	Butyrate	0.0485381	0.567617	0.973574				ASV12914.Fusicatenibacter	Butyrate	0.148358	0.0395681	0.0706134				ASV8198.Romboutsia	Butyrate	0.215614	0.0137516	0.106575				ASV11706.Dorea	Butyrate	0.268021	0.00475966
ASV13125.Ruminococcus_gauvreauii	TotalSCFA	0.135762	0.00778	0.0078			ASV7151.Clostridia	TotalSCFA	0.0942586	0.0133381	0.0133			ASV12914.Fusicatenibacter	Propionate	-0.0888303	0.171065	0.294611				ASV5243.Collinsella	Propionate	0.0221731	0.736359	0.961494				ASV12914.Fusicatenibacter	Propionate	-0.033043	0.670383	0.859813				ASV8198.Romboutsia	Propionate	0.0678854	0.341969	0.530052				ASV11706.Dorea	Propionate	0.232749	0.00112477
ASV4386.Oscillospiraceae.UCG.005	Acetate	-0.055423	0.225				ASV10394.Erysipelotrichaceae_UCG.006	Acetate	0.0890671	0.0585058				ASV12914.Fusicatenibacter	Propionate	-0.283933	0.00700754	0.0433194	*			ASV5243.Collinsella	Propionate	0.187703	0.0258231	0.11436				ASV12914.Fusicatenibacter	Propionate	-0.0649405	0.369575	0.520765				ASV8198.Romboutsia	Propionate	0.0508857	0.565321	0.604309				ASV11706.Dorea	Propionate	0.308631	0.00108974
ASV4386.Oscillospiraceae.UCG.005	Butyrate	-0.0265411	0.494				ASV10394.Erysipelotrichaceae_UCG.006	Butyrate	0.120858	0.00338	0.0034			ASV12914.Fusicatenibacter	Valerate	0.0395253	0.543134	0.690175				ASV5243.Collinsella	Valerate	0.229427	0.000415	0.00428724	**			ASV12914.Fusicatenibacter	Valerate	-0.0425907	0.583578	0.698891				ASV8198.Romboutsia	Valerate	0.0818708	0.251524	0.458661				ASV11706.Dorea	Valerate	0.0792869	0.273053
ASV4386.Oscillospiraceae.UCG.005	Propionate	-0.130909	0.000315	0.0003			ASV10394.Erysipelotrichaceae_UCG.006	Propionate	0.178769	1.26e-06	1e-06			ASV12914.Fusicatenibacter	Valerate	0.211713	0.046574	0.160422				ASV5243.Collinsella	Valerate	-0.0335909	0.692525	0.829549				ASV12914.Fusicatenibacter	Valerate	-0.107978	0.134991	0.38043				ASV8198.Romboutsia	Valerate	0.1423	0.106305	0.337352				ASV11706.Dorea	Valerate	0.0494288	0.608088
ASV4386.Oscillospiraceae.UCG.005	Valerate	0.305247	6.55e-14	7e-14			ASV10394.Erysipelotrichaceae_UCG.006	Valerate	-0.0465562	0.335692				ASV12914.Fusicatenibacter	TotalSCFA	-0.00455768	0.944084	0.944084				ASV5243.Collinsella	TotalSCFA	0.0994088	0.130213	0.336384				ASV12914.Fusicatenibacter	TotalSCFA	0.00679031	0.930326	0.961337				ASV8198.Romboutsia	TotalSCFA	0.0799931	0.26235	0.580917				ASV11706.Dorea	TotalSCFA	0.18291	0.0109831
ASV4386.Oscillospiraceae.UCG.005	TotalSCFA	-0.0854326	0.0504				ASV10394.Erysipelotrichaceae_UCG.006	TotalSCFA	0.146776	0.000254	0.0003			ASV12914.Fusicatenibacter	TotalSCFA	-0.10269	0.33761	0.65412				ASV5243.Collinsella	TotalSCFA	0.136311	0.106971	0.469678				ASV12914.Fusicatenibacter	TotalSCFA	-0.0446466	0.537546	0.668399				ASV8198.Romboutsia	TotalSCFA	0.127903	0.14685	0.321467				ASV11706.Dorea	TotalSCFA	0.290986	0.00212067
ASV196.Escherichia.Shigella	Acetate	0.0733307	0.192				ASV3912.Anaerofustis	Acetate	0.0707382	0.0697248				ASV8372.Ruminococcaceae	Acetate	0.00931362	0.886106	0.915643				ASV10205.Holdemanella	Acetate	0.128371	0.05034	0.26009				ASV5243.Collinsella	Acetate	0.0319168	0.681289	0.782221				ASV6612.Eubacterium_hallii	Acetate	-0.0269123	0.706649	0.830958				ASV5243.Collinsella	Acetate	0.0810688	0.262385
ASV196.Escherichia.Shigella	Butyrate	0.0460787	0.295				ASV3912.Anaerofustis	Butyrate	0.069399	0.353907				ASV8372.Ruminococcaceae	Acetate	-0.0837348	0.435298	0.70783				ASV10205.Holdemanella	Acetate	0.132729	0.11665	0.755761				ASV5243.Collinsella	Acetate	-0.0022176	0.975582	0.993741				ASV6612.Eubacterium_hallii	Acetate	0.181855	0.0383835	0.198315				ASV5243.Collinsella	Acetate	0.125893	0.189731
ASV196.Escherichia.Shigella	Propionate	0.0262672	0.344				ASV3912.Anaerofustis	Propionate	0.0755874	0.0689156				ASV8372.Ruminococcaceae	Butyrate	-0.0280903	0.665687	0.818699				ASV10205.Holdemanella	Butyrate	0.109724	0.0947408	0.255358				ASV5243.Collinsella	Butyrate	0.321629	2.13e-05	0.00033	***			ASV6612.Eubacterium_hallii	Butyrate	0.02329	0.74466	0.769482				ASV5243.Collinsella	Butyrate	0.197632	0.00586962
ASV196.Escherichia.Shigella	Valerate	0.0251682	0.596				ASV3912.Anaerofustis	Valerate	-0.0707547	0.217025				ASV8372.Ruminococcaceae	Butyrate	0.0265834	0.804687	0.957527				ASV10205.Holdemanella	Butyrate	0.0394923	0.641966	0.973574				ASV5243.Collinsella	Butyrate	0.204802	0.00433925	0.0122288	*			ASV6612.Eubacterium_hallii	Butyrate	0.150653	0.0871005	0.199258				ASV5243.Collinsella	Butyrate	0.13005	0.175433
ASV196.Escherichia.Shigella	TotalSCFA	0.0584895	0.346				ASV3912.Anaerofustis	TotalSCFA	0.0973486	0.0194357	0.0194			ASV8372.Ruminococcaceae	Propionate	-0.144695	0.0252868	0.078389				ASV10205.Holdemanella	Propionate	0.0872633	0.184381	0.336224				ASV5243.Collinsella	Propionate	0.184308	0.0168863	0.382851				ASV6612.Eubacterium_hallii	Propionate	0.00615531	0.931414	0.931414				ASV5243.Collinsella	Propionate	0.110667	0.125483
ASV8124.Lachnospiraceae_NK4A136	Acetate	0.113278	0.0133	0.0133			ASV7225.Christensenella	Acetate	0.0762601	0.0502304				ASV8372.Ruminococcaceae	Propionate	-0.254064	0.016283	0.0630965				ASV10205.Holdemanella	Propionate	0.271476	0.00112881	0.0126487	*			ASV5243.Collinsella	Propionate	0.140798	0.0508124	0.143199				ASV6612.Eubacterium_hallii	Propionate	0.285125	0.00100881	0.00757224	**			ASV5243.Collinsella	Propionate	0.0872935	0.363952
ASV8124.Lachnospiraceae_NK4A136	Butyrate	0.113398	0.00727	0.0073			ASV7225.Christensenella	Butyrate	0.0245192	0.418101				ASV8372.Ruminococcaceae	Valerate	0.238882	0.000193	0.00299414	**			ASV10205.Holdemanella	Valerate	0.0490825	0.455889	0.533528				ASV5243.Collinsella	Valerate	0.139325	0.0716751	0.277741				ASV6612.Eubacterium_hallii	Valerate	0.0509163	0.476228	0.671049				ASV5243.Collinsella	Valerate	0.204283	0.00437651
ASV8124.Lachnospiraceae_NK4A136	Propionate	0.0286509	0.449				ASV7225.Christensenella	Propionate	0.0580992	0.19104				ASV8372.Ruminococcaceae	Valerate	0.216888	0.0413807	0.16035				ASV10205.Holdemanella	Valerate	-0.102821	0.225021	0.465043				ASV5243.Collinsella	Valerate	0.13784	0.0559238	0.346728				ASV6612.Eubacterium_hallii	Valerate	0.0440329	0.618876	0.73789				ASV5243.Collinsella	Valerate	0.115971	0.227626
ASV8124.Lachnospiraceae_NK4A136	Valerate	0.0547161	0.22				ASV7225.Christensenella	Valerate	-0.0321225	0.461019				ASV8372.Ruminococcaceae	TotalSCFA	-0.0555387	0.392413	0.567068				ASV10205.Holdemanella	TotalSCFA	0.109686	0.0948417	0.267281				ASV5243.Collinsella	TotalSCFA	0.187347	0.0151358	0.117303				ASV6612.Eubacterium_hallii	TotalSCFA	-0.0199281	0.780318	0.834133				ASV5243.Collinsella	TotalSCFA	0.156826	0.0294955
ASV8124.Lachnospiraceae_NK4A136	TotalSCFA	0.106247	0.124				ASV7225.Christensenella	TotalSCFA	0.084308	0.065818				ASV8372.Ruminococcaceae	TotalSCFA	-0.128056	0.231262	0.560002				ASV10205.Holdemanella	TotalSCFA	0.18038	0.032446	0.335276				ASV5243.Collinsella	TotalSCFA	0.106597	0.140085	0.334049				ASV6612.Eubacterium_hallii	TotalSCFA	0.231168	0.00826303	0.0567392				ASV5243.Collinsella	TotalSCFA	0.13133	0.171194
ASV7981.Lachnoclostridium	Acetate	0.0220313	0.574				ASV5929.Clostridium_methylpentosum	Acetate	0.103934	0.0267	0.0267			ASV2136.Bifidobacterium	Acetate	0.0364273	0.575216	0.806222				ASV6612.Eubacterium_hallii	Acetate	0.0221063	0.737124	0.914034				ASV11293.Coprococcus	Acetate	-0.104892	0.176011	0.341022				ASV11120.Anaerostipes	Acetate	-0.224799	0.00145238	0.0212789	*			ASV7064.Subdoligranulum	Acetate	0.0377784	0.601941
ASV7981.Lachnoclostridium	Butyrate	0.0062569	0.512				ASV5929.Clostridium_methylpentosum	Butyrate	-0.00300411	0.515796				ASV2136.Bifidobacterium	Acetate	-0.00472429	0.964953	0.992041				ASV6612.Eubacterium_hallii	Acetate	-0.0679014	0.423693	0.826563				ASV11293.Coprococcus	Acetate	0.0678893	0.348191	0.563448				ASV11120.Anaerostipes	Acetate	-0.0819389	0.354039	0.609733				ASV7064.Subdoligranulum	Acetate	-0.0378829	0.693951
ASV7981.Lachnoclostridium	Propionate	0.125123	0.303				ASV5929.Clostridium_methylpentosum	Propionate	0.0525863	0.185				ASV2136.Bifidobacterium	Butyrate	0.0196254	0.762775	0.818699				ASV6612.Eubacterium_hallii	Butyrate	0.0861775	0.189923	0.346329				ASV11293.Coprococcus	Butyrate	0.0857825	0.268897	0.287442				ASV11120.Anaerostipes	Butyrate	-0.112952	0.113107	0.239115				ASV7064.Subdoligranulum	Butyrate	0.130383	0.0707154
ASV7981.Lachnoclostridium	Valerate	-0.116335	0.031	0.031			ASV5929.Clostridium_methylpentosum	Valerate	-0.0958543	0.0276418	0.0276			ASV2136.Bifidobacterium	Butyrate	0.0305245	0.776439	0.957527				ASV6612.Eubacterium_hallii	Butyrate	-0.0470526	0.579543	0.973574				ASV11293.Coprococcus	Butyrate	0.176281	0.0142884	0.0316386	*			ASV11120.Anaerostipes	Butyrate	0.00399574	0.964013	0.964013				ASV7064.Subdoligranulum	Butyrate	0.1163	0.225933
ASV7981.Lachnoclostridium	TotalSCFA	0.0429983	0.249				ASV5929.Clostridium_methylpentosum	TotalSCFA	0.0871467	0.0225418	0.0225			ASV2136.Bifidobacterium	Propionate	0.101399	0.117956	0.261189				ASV6612.Eubacterium_hallii	Propionate	0.057032	0.386172	0.63007				ASV11293.Coprococcus	Propionate	-0.0083316	0.914563	0.974193				ASV11120.Anaerostipes	Propionate	-0.163795	0.0211219	0.0935396				ASV7064.Subdoligranulum	Propionate	-0.0740713	0.305952
							ASV7920.Lachnospiraceae_NK3A20	Acetate	0.0644263	0.338561				ASV2136.Bifidobacterium	Propionate	0.0179437	0.867448	0.922503				ASV6612.Eubacterium_hallii	Propionate	-0.0642088	0.449391	0.696556				ASV11293.Coprococcus	Propionate	0.0787093	0.276573	0.451251				ASV11120.Anaerostipes	Propionate	-0.154823	0.0786069	0.126195				ASV7064.Subdoligranulum	Propionate	0.0102202	0.915504
							ASV7920.Lachnospiraceae_NK3A20	Butyrate	0.0850638	0.0435253	0.0435			ASV2136.Bifidobacterium	Valerate	0.0444768	0.493767	0.690175				ASV6612.Eubacterium_hallii	Valerate	0.0277704	0.673246	0.67632				ASV11293.Coprococcus	Valerate	-0.0672147	0.386667	0.561875				ASV11120.Anaerostipes	Valerate	0.149897	0.0350483	0.162746				ASV7064.Subdoligranulum	Valerate	0.098752	0.171833
							ASV7920.Lachnospiraceae_NK3A20	Propionate	0.142444	0.000373	0.0004			ASV2136.Bifidobacterium	Valerate	-0.0517024	0.629785	0.718769				ASV6612.Eubacterium_hallii	Valerate	-0.0677769	0.424545	0.626709				ASV11293.Coprococcus	Valerate	0.0118617	0.869949	0.869949				ASV11120.Anaerostipes	Valerate	-0.123643	0.161061	0.337352				ASV7064.Subdoligranulum	Valerate	-0.0215721	0.822997
							ASV7920.Lachnospiraceae_NK3A20	Valerate	-0.0560496	0.188703				ASV2136.Bifidobacterium	TotalSCFA	0.094093	0.146905	0.350312				ASV6612.Eubacterium_hallii	TotalSCFA	0.0509054	0.439028	0.7098				ASV11293.Coprococcus	TotalSCFA	-0.0287607	0.711053	0.881705				ASV11120.Anaerostipes	TotalSCFA	-0.21196	0.00276908	0.0356486	*			ASV7064.Subdoligranulum	TotalSCFA	0.0382058	0.59753
							ASV7920.Lachnospiraceae_NK3A20	TotalSCFA	0.115062	0.0109	0.0109			ASV2136.Bifidobacterium	TotalSCFA	-0.000936	0.993101	0.993101				ASV6612.Eubacterium_hallii	TotalSCFA	-0.0633161	0.455273	0.830203				ASV11293.Coprococcus	TotalSCFA	0.0984231	0.173272	0.372774				ASV11120.Anaerostipes	TotalSCFA	-0.120813	0.17073	0.330789				ASV7064.Subdoligranulum	TotalSCFA	-0.00369227	0.969449
							ASV4454.Papillibacter	Acetate	0.0795915	0.0406913	0.0407			ASV6612.Eubacterium_hallii	Acetate	0.0467377	0.472047	0.731672				ASV8198.Romboutsia	Acetate	0.0496182	0.450982	0.735812				ASV11443.Ruminococcus_torques	Acetate	-0.124788	0.107034	0.259618				ASV7064.Subdoligranulum	Acetate	-0.00375827	0.958091	0.988816				ASV11293.Coprococcus	Acetate	0.214992	0.00267728
							ASV4454.Papillibacter	Butyrate	0.0379909	0.487401				ASV6612.Eubacterium_hallii	Acetate	-0.21381	0.0442308	0.457052				ASV8198.Romboutsia	Acetate	0.0156086	0.854246	0.918207				ASV11443.Ruminococcus_torques	Acetate	0.0214515	0.767144	0.849338				ASV7064.Subdoligranulum	Acetate	0.257799	0.00306453	0.0475002	*			ASV11293.Coprococcus	Acetate	0.0851836	0.375696
							ASV4454.Papillibacter	Propionate	0.0621274	0.183218				ASV6612.Eubacterium_hallii	Butyrate	0.117066	0.0708371	0.168919				ASV8198.Romboutsia	Butyrate	0.00393751	0.95233	0.95233				ASV11443.Ruminococcus_torques	Butyrate	0.196205	0.0108047	0.0209342	*			ASV7064.Subdoligranulum	Butyrate	0.0839693	0.239535	0.436799				ASV11293.Coprococcus	Butyrate	0.191821	0.00753076
							ASV4454.Papillibacter	Valerate	-0.0296002	0.5047				ASV6612.Eubacterium_hallii	Butyrate	-0.0274942	0.798135	0.957527				ASV8198.Romboutsia	Butyrate	-0.00822596	0.922877	0.973574				ASV11443.Ruminococcus_torques	Butyrate	0.206526	0.00401726	0.0122288	*			ASV7064.Subdoligranulum	Butyrate	0.31474	0.000265	0.00822265	**			ASV11293.Coprococcus	Butyrate	0.16342	0.0880361
							ASV4454.Papillibacter	TotalSCFA	0.0919158	0.0433982	0.0433			ASV6612.Eubacterium_hallii	Propionate	0.0344056	0.596621	0.637768				ASV8198.Romboutsia	Propionate	0.021233	0.747149	0.961494				ASV11443.Ruminococcus_torques	Propionate	0.00343185	0.96476	0.974193				ASV7064.Subdoligranulum	Propionate	-0.0751454	0.292716	0.504122				ASV11293.Coprococcus	Propionate	0.238305	0.000846
							ASV10357.Dielma	Acetate	0.0741386	0.124274				ASV6612.Eubacterium_hallii	Propionate	-0.299578	0.00434346	0.0336618	*			ASV8198.Romboutsia	Propionate	-0.0181108	0.831204	0.856837				ASV11443.Ruminococcus_torques	Propionate	0.138041	0.0555632	0.143538				ASV7064.Subdoligranulum	Propionate	0.126424	0.151776	0.204567				ASV11293.Coprococcus	Propionate	0.0767712	0.424778
							ASV10357.Dielma	Butyrate	0.016182	0.492255				ASV6612.Eubacterium_hallii	Valerate	0.159525	0.0135454	0.0466563	*			ASV8198.Romboutsia	Valerate	0.0616379	0.348917	0.524702				ASV11443.Ruminococcus_torques	Valerate	0.0595032	0.443575	0.581769				ASV7064.Subdoligranulum	Valerate	0.106075	0.136922	0.282971				ASV11293.Coprococcus	Valerate	0.0140025	0.846744
							ASV10357.Dielma	Propionate	0.0572242	0.2106				ASV6612.Eubacterium_hallii	Valerate	0.307167	0.0035397	0.0700816				ASV8198.Romboutsia	Valerate	0.153108	0.069897	0.221509				ASV11443.Ruminococcus_torques	Valerate	0.0149122	0.836921	0.864819				ASV7064.Subdoligranulum	Valerate	0.0145219	0.869743	0.898734				ASV11293.Coprococcus	Valerate	-0.0603253	0.531289
							ASV10357.Dielma	Valerate	-0.0859559	0.0795047				ASV6612.Eubacterium_hallii	TotalSCFA	0.0787059	0.225235	0.465486				ASV8198.Romboutsia	TotalSCFA	0.03128	0.634536	0.756562				ASV11443.Ruminococcus_torques	TotalSCFA	-0.0106322	0.891098	0.961337				ASV7064.Subdoligranulum	TotalSCFA	-0.0293213	0.681506	0.812565				ASV11293.Coprococcus	TotalSCFA	0.222549	0.00190779
							ASV10357.Dielma	TotalSCFA	0.079827	0.0388863	0.0389			ASV6612.Eubacterium_hallii	TotalSCFA	-0.219237	0.039188	0.404943				ASV8198.Romboutsia	TotalSCFA	-0.00335631	0.968471	0.992534				ASV11443.Ruminococcus_torques	TotalSCFA	0.138439	0.0548553	0.170052				ASV7064.Subdoligranulum	TotalSCFA	0.23917	0.00624541	0.0567392				ASV11293.Coprococcus	TotalSCFA	0.105146	0.273844
							ASV5533.Raoultibacter	Acetate	0.165676	0.000979	0.0001			ASV5243.Collinsella	Acetate	0.084248	0.194314	0.430266				ASV9238.Faecalibacterium	Acetate	-0.063329	0.335827	0.694042				ASV227.Enterobacteriaceae	Acetate	0.220693	0.00404435	0.0208958	*			ASV8372.Ruminococcaceae	Acetate	-0.0464171	0.516105	0.721046				ASV8372.Ruminococcaceae	Acetate	0.0138064	0.848865
							ASV5533.Raoultibacter	Butyrate	0.107058	0.00726124	0.0073			ASV5243.Collinsella	Acetate	0.072388	0.500223	0.738425				ASV9238.Faecalibacterium	Acetate	-0.019301	0.820293	0.918207				ASV227.Enterobacteriaceae	Acetate	0.302483	1.91e-05	0.000226	***			ASV8372.Ruminococcaceae	Acetate	-0.0455593	0.606759	0.78373				ASV8372.Ruminococcaceae	Acetate	-0.190551	0.0462859
							ASV5533.Raoultibacter	Propionate	0.154806	0.000226	0.0002			ASV5243.Collinsella	Butyrate	0.00812651	0.900542	0.93056				ASV9238.Faecalibacterium	Butyrate	0.0762329	0.246426	0.388755				ASV227.Enterobacteriaceae	Butyrate	-0.0971701	0.210194	0.232715				ASV8372.Ruminococcaceae	Butyrate	-0.0577342	0.419135	0.618723				ASV8372.Ruminococcaceae	Butyrate	-0.0234922	0.74572
							ASV5533.Raoultibacter	Valerate	-0.0997175	0.040328	0.0403			ASV5243.Collinsella	Butyrate	-0.0205653	0.848298	0.957527				ASV9238.Faecalibacterium	Butyrate	0.12779	0.131014	0.676904				ASV227.Enterobacteriaceae	Butyrate	0.0485534	0.502179	0.555984				ASV8372.Ruminococcaceae	Butyrate	0.0583056	0.509943	0.56458				ASV8372.Ruminococcaceae	Butyrate	-0.12895	0.179137
							ASV5533.Raoultibacter	TotalSCFA	0.184307	1.18e-05	1e-05			ASV5243.Collinsella	Propionate	0.295791	3.27e-06	0.000101	***			ASV9238.Faecalibacterium	Propionate	-0.00317999	0.961494	0.961494				ASV227.Enterobacteriaceae	Propionate	-0.00251315	0.974193	0.974193				ASV8372.Ruminococcaceae	Propionate	-0.0383804	0.591379	0.67899				ASV8372.Ruminococcaceae	Propionate	-0.0329618	0.649059
							ASV2465.Cloacibacillus	Acetate	0.0998667	0.0104318	0.0104			ASV5243.Collinsella	Propionate	-0.100648	0.348	0.469043				ASV9238.Faecalibacterium	Propionate	0.0282247	0.739713	0.842122				ASV227.Enterobacteriaceae	Propionate	0.119568	0.0976729	0.220526				ASV8372.Ruminococcaceae	Propionate	-0.183091	0.0370638	0.0863777				ASV8372.Ruminococcaceae	Propionate	-0.118058	0.218957
							ASV2465.Cloacibacillus	Butyrate	-0.0436538	0.332933				ASV5243.Collinsella	Valerate	0.157021	0.0151053	0.0468263	*			ASV9238.Faecalibacterium	Valerate	0.0623983	0.342992	0.524702				ASV227.Enterobacteriaceae	Valerate	-0.0586174	0.450402	0.581769				ASV8372.Ruminococcaceae	Valerate	0.189171	0.00760416	0.0785763				ASV8372.Ruminococcaceae	Valerate	0.0986093	0.172457
							ASV2465.Cloacibacillus	Propionate	0.0430351	0.358058				ASV5243.Collinsella	Valerate	0.160078	0.133836	0.259308				ASV9238.Faecalibacterium	Valerate	0.11937	0.15858	0.363575				ASV227.Enterobacteriaceae	Valerate	-0.0837112	0.247096	0.450587				ASV8372.Ruminococcaceae	Valerate	0.0780831	0.377217	0.556845				ASV8372.Ruminococcaceae	Valerate	0.11791	0.219896
							ASV2465.Cloacibacillus	Valerate	-0.0713946	0.0903231				ASV5243.Collinsella	TotalSCFA	0.183378	0.00450349	0.026364	*			ASV9238.Faecalibacterium	TotalSCFA	-0.0121413	0.853642	0.882097				ASV227.Enterobacteriaceae	TotalSCFA	0.104806	0.176195	0.49655				ASV8372.Ruminococcaceae	TotalSCFA	-0.0475945	0.50518	0.745164				ASV8372.Ruminococcaceae	TotalSCFA	-0.00508453	0.944008
							ASV2465.Cloacibacillus	TotalSCFA	0.0768475	0.152167				ASV5243.Collinsella	TotalSCFA	-0.0374191	0.727271	0.835014				ASV9238.Faecalibacterium	TotalSCFA	0.0196327	0.817049	0.968033				ASV227.Enterobacteriaceae	TotalSCFA	0.206142	0.00402529	0.015598	*			ASV8372.Ruminococcaceae	TotalSCFA	-0.0861489	0.329325	0.537319				ASV8372.Ruminococcaceae	TotalSCFA	-0.164664	0.0856191
							ASV4440.Oscillospiraceae_UCG.007	Acetate	0.137644	0.00123	0.0012			ASV196.Escherichia.Shigella	Acetate	-0.0603625	0.352818	0.683585				ASV11120.Anaerostipes	Acetate	0.0813047	0.216296	0.680859				ASV12508.Blautia	Acetate	-0.268245	0.000439	0.00340101	**			ASV3232.Streptococcus	Acetate	0.21301	0.00258686	0.0212789	*			ASV3232.Streptococcus	Acetate	0.0396313	0.584232
							ASV4440.Oscillospiraceae_UCG.007	Butyrate	0.0433176	0.480656				ASV196.Escherichia.Shigella	Acetate	-0.164627	0.123154	0.636297				ASV11120.Anaerostipes	Acetate	-0.0674754	0.426613	0.826563				ASV12508.Blautia	Acetate	-0.0867727	0.230171	0.419724				ASV3232.Streptococcus	Acetate	0.185875	0.0342327	0.198315				ASV3232.Streptococcus	Acetate	-0.087609	0.362216
							ASV4440.Oscillospiraceae_UCG.007	Propionate	0.104886	0.00766663	0.0077			ASV196.Escherichia.Shigella	Butyrate	0.00547628	0.932883	0.932883				ASV11120.Anaerostipes	Butyrate	0.0810945	0.217491	0.374567				ASV12508.Blautia	Butyrate	0.117641	0.128839	0.15976				ASV3232.Streptococcus	Butyrate	0.147448	0.0381743	0.107118				ASV3232.Streptococcus	Butyrate	0.0822765	0.255318
							ASV4440.Oscillospiraceae_UCG.007	Valerate	-0.0893614	0.0402377	0.0402			ASV196.Escherichia.Shigella	Butyrate	-0.1353	0.206159	0.820959				ASV11120.Anaerostipes	Butyrate	-0.012736	0.88085	0.973574				ASV12508.Blautia	Butyrate	0.122266	0.0902773	0.133267				ASV3232.Streptococcus	Butyrate	0.102057	0.247924	0.365984				ASV3232.Streptococcus	Butyrate	0.201334	0.0350917
							ASV4440.Oscillospiraceae_UCG.007	TotalSCFA	0.137274	0.000348	0.0004			ASV196.Escherichia.Shigella	Propionate	0.00387866	0.952436	0.952436				ASV11120.Anaerostipes	Propionate	0.0129035	0.844679	0.961494				ASV12508.Blautia	Propionate	-0.117045	0.130711	0.486031				ASV3232.Streptococcus	Propionate	0.174563	0.0139063	0.0862188				ASV3232.Streptococcus	Propionate	0.0160699	0.824459
														ASV196.Escherichia.Shigella	Propionate	-0.128398	0.230469	0.396919				ASV11120.Anaerostipes	Propionate	-0.143504	0.089575	0.277682				ASV12508.Blautia	Propionate	-0.012723	0.860598	0.880972				ASV3232.Streptococcus	Propionate	0.247188	0.00457833	0.017741	*			ASV3232.Streptococcus	Propionate	0.0944165	0.326009
														ASV196.Escherichia.Shigella	Valerate	0.0110092	0.865552	0.894404				ASV11120.Anaerostipes	Valerate	-0.0818302	0.213333	0.440887				ASV12508.Blautia	Valerate	0.0982811	0.205002	0.448539				ASV3232.Streptococcus	Valerate	-0.0411858	0.56454	0.720522				ASV3232.Streptococcus	Valerate	-0.0195503	0.787266
														ASV196.Escherichia.Shigella	Valerate	-0.115815	0.279225	0.393453				ASV11120.Anaerostipes	Valerate	-0.0328075	0.699346	0.829549				ASV12508.Blautia	Valerate	0.112665	0.11876	0.38043				ASV3232.Streptococcus	Valerate	-0.266729	0.00215799	0.0334488	*			ASV3232.Streptococcus	Valerate	0.13574	0.157379
														ASV196.Escherichia.Shigella	TotalSCFA	-0.0258896	0.690268	0.837782				ASV11120.Anaerostipes	TotalSCFA	0.0479768	0.465833	0.7098				ASV12508.Blautia	TotalSCFA	-0.147137	0.057071	0.252743				ASV3232.Streptococcus	TotalSCFA	0.207242	0.00344987	0.0356486	*			ASV3232.Streptococcus	TotalSCFA	0.0591899	0.413212
														ASV196.Escherichia.Shigella	TotalSCFA	-0.15189	0.155098	0.480804				ASV11120.Anaerostipes	TotalSCFA	-0.0973672	0.250388	0.597078				ASV12508.Blautia	TotalSCFA	0.00106498	0.988272	0.988272				ASV3232.Streptococcus	TotalSCFA	0.221024	0.011638	0.0601295				ASV3232.Streptococcus	TotalSCFA	0.0530397	0.581567
														ASV11120.Anaerostipes	Acetate	-0.131198	0.0427239	0.165555				ASV12630.Blautia	Acetate	-0.0514287	0.434614	0.735812				ASV11120.Anaerostipes	Acetate	-0.123484	0.110782	0.259618				ASV11293.Coprococcus	Acetate	-0.203061	0.00411538	0.0218612	*			ASV6647.Eubacterium_hallii	Acetate	0.00960653	0.894514
														ASV11120.Anaerostipes	Acetate	-0.347503	0.000848	0.0262888	*			ASV12630.Blautia	Acetate	-0.0345415	0.684282	0.913305				ASV11120.Anaerostipes	Acetate	-0.269563	0.00015	0.00093	***			ASV11293.Coprococcus	Acetate	0.0586281	0.507601	0.715257				ASV6647.Eubacterium_hallii	Acetate	0.00550459	0.954448
														ASV11120.Anaerostipes	Butyrate	-0.0321052	0.621405	0.818699				ASV12630.Blautia	Butyrate	0.069559	0.290355	0.422675				ASV11120.Anaerostipes	Butyrate	0.240588	0.00168161	0.00473907	**			ASV11293.Coprococcus	Butyrate	0.0383207	0.591957	0.655381				ASV6647.Eubacterium_hallii	Butyrate	0.121494	0.0923513
														ASV11120.Anaerostipes	Butyrate	-0.240961	0.022923	0.355306				ASV12630.Blautia	Butyrate	0.128852	0.127817	0.676904				ASV11120.Anaerostipes	Butyrate	0.11521	0.110563	0.155794				ASV11293.Coprococcus	Butyrate	0.165368	0.0600744	0.17746				ASV6647.Eubacterium_hallii	Butyrate	0.14903	0.120117
														ASV11120.Anaerostipes	Propionate	-0.167103	0.0096526	0.0598461				ASV12630.Blautia	Propionate	-0.00670909	0.918868	0.961494				ASV11120.Anaerostipes	Propionate	-0.0306083	0.693398	0.859813				ASV11293.Coprococcus	Propionate	0.0440495	0.537758	0.66682				ASV6647.Eubacterium_hallii	Propionate	0.17034	0.017865
														ASV11120.Anaerostipes	Propionate	-0.4636	4.75e-06	0.000147	***			ASV12630.Blautia	Propionate	-0.0362795	0.669306	0.842122				ASV11120.Anaerostipes	Propionate	-0.0820186	0.256816	0.442295				ASV11293.Coprococcus	Propionate	0.291145	0.000778	0.00757224	**			ASV6647.Eubacterium_hallii	Propionate	0.0327165	0.734005
														ASV11120.Anaerostipes	Valerate	0.140603	0.0297745	0.0769174				ASV12630.Blautia	Valerate	-0.0500331	0.4472	0.533528				ASV11120.Anaerostipes	Valerate	-0.0955364	0.217999	0.448539				ASV11293.Coprococcus	Valerate	0.00695848	0.922492	0.965525				ASV6647.Eubacterium_hallii	Valerate	0.150351	0.0368833
														ASV11120.Anaerostipes	Valerate	0.152809	0.152592	0.260992				ASV12630.Blautia	Valerate	-0.0169335	0.842029	0.870097				ASV11120.Anaerostipes	Valerate	-0.0410585	0.570757	0.811552				ASV11293.Coprococcus	Valerate	0.0886612	0.315809	0.515268				ASV6647.Eubacterium_hallii	Valerate	-0.0136962	0.88707
														ASV11120.Anaerostipes	TotalSCFA	-0.134008	0.0384991	0.113742				ASV12630.Blautia	TotalSCFA	-0.0140861	0.830527	0.882097				ASV11120.Anaerostipes	TotalSCFA	-0.0199204	0.797524	0.915676				ASV11293.Coprococcus	TotalSCFA	-0.120471	0.0909038	0.256183				ASV6647.Eubacterium_hallii	TotalSCFA	0.0806698	0.264492
														ASV11120.Anaerostipes	TotalSCFA	-0.406282	8.96e-05	0.00277903	**			ASV12630.Blautia	TotalSCFA	0.00337343	0.968311	0.992534				ASV11120.Anaerostipes	TotalSCFA	-0.115199	0.110642	0.285824				ASV11293.Coprococcus	TotalSCFA	0.149665	0.0892135	0.25142				ASV6647.Eubacterium_hallii	TotalSCFA	0.0549241	0.568202
														ASV6647.Eubacterium_hallii	Acetate	-0.0136933	0.833204	0.915643				ASV7064.Subdoligranulum	Acetate	-0.0327311	0.619144	0.833793				ASV3232.Streptococcus	Acetate	0.155117	0.044675	0.138492				ASV2121.Bifidobacterium	Acetate	0.137951	0.0526072	0.163082				ASV9238.Faecalibacterium	Acetate	0.0523668	0.469512
														ASV6647.Eubacterium_hallii	Acetate	-0.0555253	0.605283	0.786266				ASV7064.Subdoligranulum	Acetate	0.0787602	0.353229	0.826563				ASV3232.Streptococcus	Acetate	0.0912362	0.206987	0.419724				ASV2121.Bifidobacterium	Acetate	0.0100372	0.909762	0.940087				ASV9238.Faecalibacterium	Acetate	0.155711	0.104247
														ASV6647.Eubacterium_hallii	Butyrate	0.0289724	0.655852	0.818699				ASV7064.Subdoligranulum	Butyrate	0.0990422	0.13171	0.314079				ASV3232.Streptococcus	Butyrate	0.26484	0.000522	0.00202243	**			ASV2121.Bifidobacterium	Butyrate	0.145798	0.0404099	0.107118				ASV9238.Faecalibacterium	Butyrate	0.127701	0.0767593
														ASV6647.Eubacterium_hallii	Butyrate	0.015075	0.888491	0.957527				ASV7064.Subdoligranulum	Butyrate	0.195156	0.0203913	0.21071				ASV3232.Streptococcus	Butyrate	0.290127	4.59e-05	0.00142439	**			ASV2121.Bifidobacterium	Butyrate	0.00796144	0.928367	0.959313				ASV9238.Faecalibacterium	Butyrate	0.191029	0.0457334
														ASV6647.Eubacterium_hallii	Propionate	0.042987	0.508366	0.600726				ASV7064.Subdoligranulum	Propionate	-0.133377	0.041945	0.108358				ASV3232.Streptococcus	Propionate	0.1734	0.0247	0.382851				ASV2121.Bifidobacterium	Propionate	0.150297	0.0345585	0.133914				ASV9238.Faecalibacterium	Propionate	-0.0153379	0.832334
														ASV6647.Eubacterium_hallii	Propionate	-0.159885	0.134479	0.306621				ASV7064.Subdoligranulum	Propionate	0.025883	0.760626	0.842122				ASV3232.Streptococcus	Propionate	0.224377	0.00170689	0.0122905	*			ASV2121.Bifidobacterium	Propionate	-0.175417	0.045907	0.0948745				ASV9238.Faecalibacterium	Propionate	0.185375	0.0526337
														ASV6647.Eubacterium_hallii	Valerate	0.0219064	0.73617	0.845233				ASV7064.Subdoligranulum	Valerate	0.0848555	0.196833	0.440887				ASV3232.Streptococcus	Valerate	-0.230008	0.00270601	0.0419432	*			ASV2121.Bifidobacterium	Valerate	-0.0633499	0.375263	0.581657				ASV9238.Faecalibacterium	Valerate	-0.0865156	0.23156
														ASV6647.Eubacterium_hallii	Valerate	0.10858	0.310514	0.40108				ASV7064.Subdoligranulum	Valerate	0.051569	0.543651	0.766053				ASV3232.Streptococcus	Valerate	-0.177949	0.0132906	0.206004				ASV2121.Bifidobacterium	Valerate	-0.13465	0.126667	0.337352				ASV9238.Faecalibacterium	Valerate	-0.0747789	0.437503
														ASV6647.Eubacterium_hallii	TotalSCFA	0.0168973	0.794817	0.849632				ASV7064.Subdoligranulum	TotalSCFA	-0.0359466	0.584858	0.734075				ASV3232.Streptococcus	TotalSCFA	0.212772	0.00570451	0.0884199				ASV2121.Bifidobacterium	TotalSCFA	0.151552	0.0331463	0.109774				ASV9238.Faecalibacterium	TotalSCFA	0.0587709	0.416531
														ASV6647.Eubacterium_hallii	TotalSCFA	-0.0762002	0.477156	0.726548				ASV7064.Subdoligranulum	TotalSCFA	0.0987542	0.243678	0.597078				ASV3232.Streptococcus	TotalSCFA	0.208286	0.00365209	0.015598	*			ASV2121.Bifidobacterium	TotalSCFA	-0.0314329	0.722241	0.8007				ASV9238.Faecalibacterium	TotalSCFA	0.190442	0.0464118
														ASV11293.Coprococcus	Acetate	0.0388833	0.549709	0.806222				ASV11293.Coprococcus	Acetate	0.116296	0.0764525	0.338575				ASV12630.Blautia	Acetate	-0.280253	0.000234	0.00241589	**			ASV9238.Faecalibacterium	Acetate	-0.111949	0.116363	0.300605				ASV551.Bacteroides	Acetate	-0.15776	0.0284393
														ASV11293.Coprococcus	Acetate	-0.0907319	0.397771	0.69466				ASV11293.Coprococcus	Acetate	0.0570147	0.501881	0.842705				ASV12630.Blautia	Acetate	-0.116273	0.107334	0.25595				ASV9238.Faecalibacterium	Acetate	-0.031641	0.720816	0.859434				ASV551.Bacteroides	Acetate	-0.124405	0.195049
														ASV11293.Coprococcus	Butyrate	-0.0256976	0.692652	0.818699				ASV11293.Coprococcus	Butyrate	0.160436	0.0142192	0.0550994				ASV12630.Blautia	Butyrate	0.164129	0.0335104	0.0546749				ASV9238.Faecalibacterium	Butyrate	0.0686503	0.336546	0.521646				ASV551.Bacteroides	Butyrate	-0.157864	0.0283332
														ASV11293.Coprococcus	Butyrate	-0.209586	0.048698	0.503213				ASV11293.Coprococcus	Butyrate	0.0307548	0.717331	0.973574				ASV12630.Blautia	Butyrate	0.18456	0.0102732	0.0265391	*			ASV9238.Faecalibacterium	Butyrate	0.16356	0.0629696	0.17746				ASV551.Bacteroides	Butyrate	-0.0531299	0.580924
														ASV11293.Coprococcus	Propionate	-0.106741	0.0997157	0.242995				ASV11293.Coprococcus	Propionate	0.191247	0.00338252	0.0185213	*			ASV12630.Blautia	Propionate	-0.118118	0.127201	0.486031				ASV9238.Faecalibacterium	Propionate	0.0294076	0.680874	0.753825				ASV551.Bacteroides	Propionate	-0.190723	0.00788808
														ASV11293.Coprococcus	Propionate	-0.109331	0.307774	0.454333				ASV11293.Coprococcus	Propionate	0.16234	0.0544419	0.187522				ASV12630.Blautia	Propionate	-0.0235272	0.745353	0.825212				ASV9238.Faecalibacterium	Propionate	0.154433	0.0793729	0.126195				ASV551.Bacteroides	Propionate	-0.03956	0.681123
														ASV11293.Coprococcus	Valerate	0.203448	0.00156761	0.012149	*			ASV11293.Coprococcus	Valerate	-0.15195	0.0203173	0.0899766				ASV12630.Blautia	Valerate	0.0675779	0.384101	0.561875				ASV9238.Faecalibacterium	Valerate	0.0526393	0.461413	0.671049				ASV551.Bacteroides	Valerate	-0.0228078	0.752884
														ASV11293.Coprococcus	Valerate	0.220037	0.0384638	0.16035				ASV11293.Coprococcus	Valerate	-0.166555	0.0483892	0.221509				ASV12630.Blautia	Valerate	0.0296008	0.6828	0.848298				ASV9238.Faecalibacterium	Valerate	-0.195627	0.0257112	0.265682				ASV551.Bacteroides	Valerate	0.136795	0.154147
														ASV11293.Coprococcus	TotalSCFA	-0.0221749	0.732876	0.84145				ASV11293.Coprococcus	TotalSCFA	0.149772	0.0222878	0.0987032				ASV12630.Blautia	TotalSCFA	-0.147195	0.0569719	0.252743				ASV9238.Faecalibacterium	TotalSCFA	-0.0508333	0.476619	0.745164				ASV551.Bacteroides	TotalSCFA	-0.170654	0.0177485
														ASV11293.Coprococcus	TotalSCFA	-0.122336	0.252904	0.560002				ASV11293.Coprococcus	TotalSCFA	0.0894388	0.29119	0.644778				ASV12630.Blautia	TotalSCFA	-0.0140784	0.845923	0.936557				ASV9238.Faecalibacterium	TotalSCFA	0.0266534	0.763113	0.8007				ASV551.Bacteroides	TotalSCFA	-0.0954985	0.320476
														ASV12630.Blautia	Acetate	-0.0512229	0.430549	0.704984				ASV12492.Blautia	Acetate	-0.064828	0.324491	0.694042				ASV8198.Romboutsia	Acetate	-0.0956984	0.217215	0.354404				ASV10605.Catenibacterium	Acetate	0.080737	0.258171	0.470783				ASV8198.Romboutsia	Acetate	-0.0289823	0.68908
														ASV12630.Blautia	Acetate	-0.0630331	0.557318	0.785311				ASV12492.Blautia	Acetate	0.0475537	0.575507	0.842705				ASV8198.Romboutsia	Acetate	-0.0522167	0.470788	0.602849				ASV10605.Catenibacterium	Acetate	0.00572461	0.94846	0.94846				ASV8198.Romboutsia	Acetate	0.0773933	0.421026
														ASV12630.Blautia	Butyrate	0.105212	0.104692	0.231818				ASV12492.Blautia	Butyrate	0.00446166	0.945994	0.95233				ASV8198.Romboutsia	Butyrate	0.275351	0.000303	0.00156749	**			ASV10605.Catenibacterium	Butyrate	0.0741516	0.299163	0.509222				ASV8198.Romboutsia	Butyrate	0.056207	0.437516
														ASV12630.Blautia	Butyrate	-0.0216548	0.840365	0.957527				ASV12492.Blautia	Butyrate	0.168971	0.0451783	0.350132				ASV8198.Romboutsia	Butyrate	0.16397	0.0227875	0.0470941	*			ASV10605.Catenibacterium	Butyrate	-0.0951467	0.281567	0.385784				ASV8198.Romboutsia	Butyrate	0.125046	0.192748
														ASV12630.Blautia	Propionate	-0.0424754	0.51343	0.600726				ASV12492.Blautia	Propionate	-0.0937793	0.153601	0.297602				ASV8198.Romboutsia	Propionate	0.0585186	0.450779	0.827583				ASV10605.Catenibacterium	Propionate	0.228782	0.00118708	0.0122665	*			ASV8198.Romboutsia	Propionate	0.0233169	0.747552
														ASV12630.Blautia	Propionate	-0.211085	0.0470712	0.162134				ASV12492.Blautia	Propionate	0.0350016	0.680305	0.842122				ASV8198.Romboutsia	Propionate	-0.0167075	0.817613	0.874				ASV10605.Catenibacterium	Propionate	0.185017	0.0350852	0.0863777				ASV8198.Romboutsia	Propionate	0.0663661	0.490331
														ASV12630.Blautia	Valerate	0.0404734	0.533496	0.690175				ASV12492.Blautia	Valerate	0.164401	0.0119677	0.0741997				ASV8198.Romboutsia	Valerate	0.0391601	0.614278	0.705282				ASV10605.Catenibacterium	Valerate	0.0967957	0.174908	0.338884				ASV8198.Romboutsia	Valerate	0.0840534	0.245162
														ASV12630.Blautia	Valerate	0.27111	0.0103724	0.0700816				ASV12492.Blautia	Valerate	0.152273	0.0714546	0.221509				ASV8198.Romboutsia	Valerate	0.0305831	0.672869	0.848298				ASV10605.Catenibacterium	Valerate	0.123116	0.162868	0.337352				ASV8198.Romboutsia	Valerate	-0.0503665	0.60129
														ASV12630.Blautia	TotalSCFA	-0.0127861	0.843999	0.872132				ASV12492.Blautia	TotalSCFA	-0.0587321	0.37188	0.64046				ASV8198.Romboutsia	TotalSCFA	0.0663264	0.39261	0.715936				ASV10605.Catenibacterium	TotalSCFA	0.149671	0.0354108	0.109774				ASV8198.Romboutsia	TotalSCFA	0.0217653	0.763637
														ASV12630.Blautia	TotalSCFA	-0.0905175	0.398195	0.685781				ASV12492.Blautia	TotalSCFA	0.0988698	0.243124	0.597078				ASV8198.Romboutsia	TotalSCFA	0.0308127	0.670557	0.79951				ASV10605.Catenibacterium	TotalSCFA	0.0666539	0.450671	0.635036				ASV8198.Romboutsia	TotalSCFA	0.121484	0.205806
														ASV12100.Roseburia	Acetate	0.187524	0.00361773	0.0525822				ASV6647.Eubacterium_hallii	Acetate	0.0423545	0.520013	0.767638				ASV10479.Erysipelotrichaceae_UCG.003	Acetate	-0.0136414	0.860686	0.920044				ASV6647.Eubacterium_hallii	Acetate	0.0584958	0.413015	0.664205				ASV13125.Ruminococcus_gauvreauii	Acetate	0.175055	0.0148928
														ASV12100.Roseburia	Acetate	0.185456	0.0818619	0.542254				ASV6647.Eubacterium_hallii	Acetate	-0.150371	0.0751091	0.755761				ASV10479.Erysipelotrichaceae_UCG.003	Acetate	-0.0166958	0.817738	0.874134				ASV6647.Eubacterium_hallii	Acetate	0.207523	0.0178304	0.184248				ASV13125.Ruminococcus_gauvreauii	Acetate	0.185772	0.0521229
														ASV12100.Roseburia	Butyrate	0.141073	0.029226	0.0906006				ASV6647.Eubacterium_hallii	Butyrate	0.0755319	0.25081	0.388755				ASV10479.Erysipelotrichaceae_UCG.003	Butyrate	0.224301	0.00346789	0.00826958	**			ASV6647.Eubacterium_hallii	Butyrate	0.116511	0.102123	0.239115				ASV13125.Ruminococcus_gauvreauii	Butyrate	0.16395	0.0227079
														ASV12100.Roseburia	Butyrate	0.0546734	0.610838	0.957527				ASV6647.Eubacterium_hallii	Butyrate	-0.0918063	0.278931	0.973574				ASV10479.Erysipelotrichaceae_UCG.003	Butyrate	0.160964	0.02543	0.0492706	*			ASV6647.Eubacterium_hallii	Butyrate	0.0806522	0.361673	0.448474				ASV13125.Ruminococcus_gauvreauii	Butyrate	0.208007	0.0293834
														ASV12100.Roseburia	Propionate	0.145883	0.0240983	0.078389				ASV6647.Eubacterium_hallii	Propionate	0.0319787	0.627227	0.961494				ASV10479.Erysipelotrichaceae_UCG.003	Propionate	-0.0555145	0.474389	0.827583				ASV6647.Eubacterium_hallii	Propionate	0.12476	0.0799016	0.206412				ASV13125.Ruminococcus_gauvreauii	Propionate	0.189097	0.00844464
														ASV12100.Roseburia	Propionate	0.141864	0.184792	0.381904				ASV6647.Eubacterium_hallii	Propionate	-0.136785	0.105796	0.298151				ASV10479.Erysipelotrichaceae_UCG.003	Propionate	0.0936249	0.195294	0.356125				ASV6647.Eubacterium_hallii	Propionate	0.137676	0.118279	0.166665				ASV13125.Ruminococcus_gauvreauii	Propionate	0.175583	0.0666118
														ASV12100.Roseburia	Valerate	-0.19035	0.00313303	0.0194248	*			ASV6647.Eubacterium_hallii	Valerate	0.0535978	0.415461	0.533528				ASV10479.Erysipelotrichaceae_UCG.003	Valerate	-0.144593	0.061485	0.272291				ASV6647.Eubacterium_hallii	Valerate	0.114184	0.109203	0.241807				ASV13125.Ruminococcus_gauvreauii	Valerate	0.018754	0.795736
														ASV12100.Roseburia	Valerate	-0.17014	0.110847	0.25663				ASV6647.Eubacterium_hallii	Valerate	0.0852734	0.314711	0.513477				ASV10479.Erysipelotrichaceae_UCG.003	Valerate	-0.049348	0.495538	0.768085				ASV6647.Eubacterium_hallii	Valerate	-0.0601717	0.496471	0.661006				ASV13125.Ruminococcus_gauvreauii	Valerate	-0.019345	0.841016
														ASV12100.Roseburia	TotalSCFA	0.182336	0.00473973	0.026364	*			ASV6647.Eubacterium_hallii	TotalSCFA	0.0448196	0.495716	0.7098				ASV10479.Erysipelotrichaceae_UCG.003	TotalSCFA	0.0346602	0.655262	0.881705				ASV6647.Eubacterium_hallii	TotalSCFA	0.0897465	0.208422	0.538423				ASV13125.Ruminococcus_gauvreauii	TotalSCFA	0.1886	0.00870458
														ASV12100.Roseburia	TotalSCFA	0.17271	0.105498	0.480804				ASV6647.Eubacterium_hallii	TotalSCFA	-0.1451	0.0860324	0.444501				ASV10479.Erysipelotrichaceae_UCG.003	TotalSCFA	0.0781017	0.280309	0.482755				ASV6647.Eubacterium_hallii	TotalSCFA	0.192194	0.0286185	0.126739				ASV13125.Ruminococcus_gauvreauii	TotalSCFA	0.21815	0.0222261
														ASV9714.Clostridium_ss_1	Acetate	0.214589	0.000841	0.0260604	*			ASV13125.Ruminococcus_gauvreauii	Acetate	0.0805078	0.220847	0.680859				ASV4270.Oscillospiraceae_UCG.002	Acetate	0.0666947	0.39036	0.526137				ASV3248.Streptococcus	Acetate	-0.0172013	0.80992	0.888781				ASV10605.Catenibacterium	Acetate	0.133317	0.0645549
														ASV9714.Clostridium_ss_1	Acetate	0.0964691	0.368481	0.69466				ASV13125.Ruminococcus_gauvreauii	Acetate	0.0708938	0.403506	0.826563				ASV4270.Oscillospiraceae_UCG.002	Acetate	0.224263	0.00171646	0.00760145	**			ASV3248.Streptococcus	Acetate	0.0219179	0.804507	0.886912				ASV10605.Catenibacterium	Acetate	0.356202	0.000148
														ASV9714.Clostridium_ss_1	Butyrate	0.196165	0.00231607	0.021596	*			ASV13125.Ruminococcus_gauvreauii	Butyrate	0.116188	0.0767288	0.237859				ASV4270.Oscillospiraceae_UCG.002	Butyrate	-0.12668	0.101777	0.143413				ASV3248.Streptococcus	Butyrate	-0.0472425	0.508663	0.625753				ASV10605.Catenibacterium	Butyrate	0.0718028	0.321043
														ASV9714.Clostridium_ss_1	Butyrate	0.13908	0.193651	0.820959				ASV13125.Ruminococcus_gauvreauii	Butyrate	0.00854918	0.919857	0.973574				ASV4270.Oscillospiraceae_UCG.002	Butyrate	0.0234663	0.745775	0.770436				ASV3248.Streptococcus	Butyrate	-0.0681351	0.44115	0.506506				ASV10605.Catenibacterium	Butyrate	0.262025	0.00581674
														ASV9714.Clostridium_ss_1	Propionate	0.0958594	0.139519	0.262817				ASV13125.Ruminococcus_gauvreauii	Propionate	0.179514	0.00600005	0.0258633	*			ASV4270.Oscillospiraceae_UCG.002	Propionate	-0.108551	0.161179	0.486031				ASV3248.Streptococcus	Propionate	-0.0108914	0.878958	0.908257				ASV10605.Catenibacterium	Propionate	0.150063	0.0372504
														ASV9714.Clostridium_ss_1	Propionate	-0.0440847	0.681649	0.845245				ASV13125.Ruminococcus_gauvreauii	Propionate	0.0764332	0.367677	0.634263				ASV4270.Oscillospiraceae_UCG.002	Propionate	0.150599	0.0365699	0.125963				ASV3248.Streptococcus	Propionate	0.0815767	0.356178	0.424673				ASV10605.Catenibacterium	Propionate	0.222947	0.0194009
														ASV9714.Clostridium_ss_1	Valerate	-0.0122706	0.850319	0.894404				ASV13125.Ruminococcus_gauvreauii	Valerate	-0.0952294	0.147312	0.380557				ASV4270.Oscillospiraceae_UCG.002	Valerate	0.207879	0.00685297	0.070814				ASV3248.Streptococcus	Valerate	0.0425819	0.551405	0.720522				ASV10605.Catenibacterium	Valerate	0.053608	0.459033
														ASV9714.Clostridium_ss_1	Valerate	0.178124	0.0948954	0.245146				ASV13125.Ruminococcus_gauvreauii	Valerate	-0.117792	0.164195	0.363575				ASV4270.Oscillospiraceae_UCG.002	Valerate	0.085075	0.239453	0.450587				ASV3248.Streptococcus	Valerate	-0.0948665	0.282992	0.487376				ASV10605.Catenibacterium	Valerate	0.093894	0.329225
														ASV9714.Clostridium_ss_1	TotalSCFA	0.190842	0.0030984	0.026364	*			ASV13125.Ruminococcus_gauvreauii	TotalSCFA	0.13121	0.0454823	0.176244				ASV4270.Oscillospiraceae_UCG.002	TotalSCFA	-0.0367988	0.635482	0.881705				ASV3248.Streptococcus	TotalSCFA	-0.0122571	0.863805	0.863805				ASV10605.Catenibacterium	TotalSCFA	0.143422	0.0466795
														ASV9714.Clostridium_ss_1	TotalSCFA	0.0736296	0.492178	0.726548				ASV13125.Ruminococcus_gauvreauii	TotalSCFA	0.0521255	0.538862	0.879196				ASV4270.Oscillospiraceae_UCG.002	TotalSCFA	0.163824	0.0228138	0.078581				ASV3248.Streptococcus	TotalSCFA	0.0252933	0.774871	0.8007				ASV10605.Catenibacterium	TotalSCFA	0.329955	0.000462
														ASV12492.Blautia	Acetate	-0.0267234	0.681042	0.812012				ASV7489.Coprococcus	Acetate	0.00427193	0.948287	0.948287				ASV12100.Roseburia	Acetate	0.227577	0.00300976	0.0186605	*			ASV12492.Blautia	Acetate	-0.071329	0.317986	0.547642				ASV10479.Erysipelotrichaceae_UCG.003	Acetate	-0.0246231	0.733929
														ASV12492.Blautia	Acetate	-0.0990313	0.355838	0.69466				ASV7489.Coprococcus	Acetate	-0.0778698	0.358715	0.826563				ASV12100.Roseburia	Acetate	0.284844	5.95e-05	0.000461	***			ASV12492.Blautia	Acetate	0.169084	0.0544675	0.22537				ASV10479.Erysipelotrichaceae_UCG.003	Acetate	0.00939071	0.922342
														ASV12492.Blautia	Butyrate	0.138425	0.032428	0.0913881				ASV7489.Coprococcus	Butyrate	0.0582241	0.376306	0.507195				ASV12100.Roseburia	Butyrate	0.0657456	0.397154	0.410393				ASV12492.Blautia	Butyrate	-0.05433	0.447128	0.625753				ASV10479.Erysipelotrichaceae_UCG.003	Butyrate	0.0410527	0.570812
														ASV12492.Blautia	Butyrate	0.0716806	0.504432	0.957527				ASV7489.Coprococcus	Butyrate	0.0211075	0.803798	0.973574				ASV12100.Roseburia	Butyrate	0.125517	0.0819896	0.127084				ASV12492.Blautia	Butyrate	0.12761	0.147941	0.241377				ASV10479.Erysipelotrichaceae_UCG.003	Butyrate	0.0378829	0.693951
														ASV12492.Blautia	Propionate	-0.0952661	0.141996	0.262817				ASV7489.Coprococcus	Propionate	0.0159246	0.808945	0.961494				ASV12100.Roseburia	Propionate	0.0507944	0.512809	0.827583				ASV12492.Blautia	Propionate	-0.0513883	0.472144	0.636368				ASV10479.Erysipelotrichaceae_UCG.003	Propionate	-0.0397223	0.583368
														ASV12492.Blautia	Propionate	-0.0332997	0.756718	0.868824				ASV7489.Coprococcus	Propionate	-0.103701	0.221056	0.501403				ASV12100.Roseburia	Propionate	0.177137	0.0137245	0.0709099				ASV12492.Blautia	Propionate	0.159797	0.0693621	0.126195				ASV10479.Erysipelotrichaceae_UCG.003	Propionate	0.0757794	0.430799
														ASV12492.Blautia	Valerate	0.294704	3.56e-06	0.00011	***			ASV7489.Coprococcus	Valerate	0.146817	0.0250151	0.0969337				ASV12100.Roseburia	Valerate	-0.118196	0.12703	0.357995				ASV12492.Blautia	Valerate	0.313532	6.87e-06	0.000213	***			ASV10479.Erysipelotrichaceae_UCG.003	Valerate	-0.0457667	0.527379
														ASV12492.Blautia	Valerate	0.268029	0.0113035	0.0700816				ASV7489.Coprococcus	Valerate	0.139959	0.0978666	0.275806				ASV12100.Roseburia	Valerate	-0.119198	0.0987217	0.38043				ASV12492.Blautia	Valerate	0.324945	0.000162	0.00501916	**			ASV10479.Erysipelotrichaceae_UCG.003	Valerate	-0.0435455	0.651481
														ASV12492.Blautia	TotalSCFA	-0.0248013	0.702656	0.837782				ASV7489.Coprococcus	TotalSCFA	0.0177527	0.787356	0.871716				ASV12100.Roseburia	TotalSCFA	0.139122	0.0721267	0.25364				ASV12492.Blautia	TotalSCFA	-0.0739577	0.300154	0.581548				ASV10479.Erysipelotrichaceae_UCG.003	TotalSCFA	-0.00859496	0.905488
														ASV12492.Blautia	TotalSCFA	-0.0516513	0.630124	0.781354				ASV7489.Coprococcus	TotalSCFA	-0.0554818	0.513015	0.879196				ASV12100.Roseburia	TotalSCFA	0.232031	0.00116644	0.00723194	**			ASV12492.Blautia	TotalSCFA	0.15918	0.0705063	0.229413				ASV10479.Erysipelotrichaceae_UCG.003	TotalSCFA	0.033582	0.72724
														ASV227.Enterobacteriaceae	Acetate	0.0305243	0.638691	0.806222				ASV3819.Mogibacterium	Acetate	-0.00809466	0.902189	0.948287				ASV583.Bacteroides	Acetate	0.0804892	0.299664	0.422254				ASV196.Escherichia.Shigella	Acetate	-0.211758	0.00274566	0.0212789	*			ASV2121.Bifidobacterium	Acetate	-0.0252399	0.727524
														ASV227.Enterobacteriaceae	Acetate	0.144367	0.177084	0.643035				ASV3819.Mogibacterium	Acetate	0.0463999	0.58482	0.842705				ASV583.Bacteroides	Acetate	0.0946632	0.190364	0.419724				ASV196.Escherichia.Shigella	Acetate	-0.112761	0.201486	0.416404				ASV2121.Bifidobacterium	Acetate	0.033573	0.727311
														ASV227.Enterobacteriaceae	Butyrate	0.0193608	0.765879	0.818699				ASV3819.Mogibacterium	Butyrate	0.0521995	0.427751	0.530411				ASV583.Bacteroides	Butyrate	-0.221736	0.00386947	0.00856812	**			ASV196.Escherichia.Shigella	Butyrate	-0.180684	0.0108546	0.084123				ASV2121.Bifidobacterium	Butyrate	-0.0633238	0.381636
														ASV227.Enterobacteriaceae	Butyrate	0.0843722	0.431799	0.957527				ASV3819.Mogibacterium	Butyrate	-0.00289182	0.972851	0.973574				ASV583.Bacteroides	Butyrate	-0.111456	0.122729	0.158525				ASV196.Escherichia.Shigella	Butyrate	0.105159	0.233762	0.362331				ASV2121.Bifidobacterium	Butyrate	0.0861844	0.370097
														ASV227.Enterobacteriaceae	Propionate	0.076307	0.239912	0.368644				ASV3819.Mogibacterium	Propionate	-0.0131416	0.84185	0.961494				ASV583.Bacteroides	Propionate	-0.135014	0.0810122	0.486031				ASV196.Escherichia.Shigella	Propionate	-0.133435	0.0609171	0.188843				ASV2121.Bifidobacterium	Propionate	-0.0186146	0.797221
														ASV227.Enterobacteriaceae	Propionate	0.159365	0.135765	0.306621				ASV3819.Mogibacterium	Propionate	0.094238	0.266341	0.550438				ASV583.Bacteroides	Propionate	-0.0597608	0.409049	0.551327				ASV196.Escherichia.Shigella	Propionate	-0.102823	0.244372	0.303021				ASV2121.Bifidobacterium	Propionate	0.0593603	0.537328
														ASV227.Enterobacteriaceae	Valerate	-0.0698386	0.282226	0.514648				ASV3819.Mogibacterium	Valerate	0.305449	2.02e-06	3.13e-05	***			ASV583.Bacteroides	Valerate	-0.0181096	0.815766	0.90317				ASV196.Escherichia.Shigella	Valerate	0.14337	0.0438999	0.165517				ASV2121.Bifidobacterium	Valerate	-0.103366	0.152571
														ASV227.Enterobacteriaceae	Valerate	-0.156537	0.14274	0.260291				ASV3819.Mogibacterium	Valerate	0.134937	0.110637	0.285813				ASV583.Bacteroides	Valerate	0.0263099	0.716458	0.850963				ASV196.Escherichia.Shigella	Valerate	0.0811093	0.358949	0.556371				ASV2121.Bifidobacterium	Valerate	0.112441	0.242189
														ASV227.Enterobacteriaceae	TotalSCFA	0.0446204	0.492099	0.663264				ASV3819.Mogibacterium	TotalSCFA	0.0352654	0.591996	0.734075				ASV583.Bacteroides	TotalSCFA	-0.0675639	0.383824	0.715936				ASV196.Escherichia.Shigella	TotalSCFA	-0.195023	0.00597002	0.0450164	*			ASV2121.Bifidobacterium	TotalSCFA	-0.0258517	0.720957
														ASV227.Enterobacteriaceae	TotalSCFA	0.152928	0.152269	0.480804				ASV3819.Mogibacterium	TotalSCFA	0.0762832	0.368183	0.713354				ASV583.Bacteroides	TotalSCFA	-0.00768689	0.915505	0.946022				ASV196.Escherichia.Shigella	TotalSCFA	-0.0952382	0.280706	0.483437				ASV2121.Bifidobacterium	TotalSCFA	0.0562766	0.558701
														ASV7064.Subdoligranulum	Acetate	0.00986784	0.879379	0.915643				ASV9733.Clostridium_ss_1	Acetate	0.010742	0.870446	0.948287				ASV5158.Monoglobus	Acetate	0.00817343	0.916256	0.935333				ASV10205.Holdemanella	Acetate	-0.031616	0.658366	0.816374				ASV5158.Monoglobus	Acetate	0.0177817	0.806111
														ASV7064.Subdoligranulum	Acetate	0.0258516	0.809961	0.951221				ASV9733.Clostridium_ss_1	Acetate	0.029736	0.726316	0.913305				ASV5158.Monoglobus	Acetate	0.0657651	0.363515	0.563448				ASV10205.Holdemanella	Acetate	0.0653059	0.460394	0.700898				ASV5158.Monoglobus	Acetate	0.00885873	0.926731
														ASV7064.Subdoligranulum	Butyrate	0.0742233	0.253028	0.490241				ASV9733.Clostridium_ss_1	Butyrate	0.0534901	0.4164	0.530411				ASV5158.Monoglobus	Butyrate	0.2177	0.00458645	0.00947867	**			ASV10205.Holdemanella	Butyrate	0.0301325	0.673454	0.719899				ASV5158.Monoglobus	Butyrate	4.67e-05	0.999485
														ASV7064.Subdoligranulum	Butyrate	0.243923	0.0212479	0.355306				ASV9733.Clostridium_ss_1	Butyrate	0.0727386	0.39135	0.973574				ASV5158.Monoglobus	Butyrate	0.0609059	0.399783	0.45901				ASV10205.Holdemanella	Butyrate	0.0897471	0.309895	0.400281				ASV5158.Monoglobus	Butyrate	0.108275	0.25976
														ASV7064.Subdoligranulum	Propionate	-0.117405	0.0700184	0.197324				ASV9733.Clostridium_ss_1	Propionate	0.00831427	0.899549	0.961494				ASV5158.Monoglobus	Propionate	-0.0539049	0.487312	0.827583				ASV10205.Holdemanella	Propionate	0.127392	0.073693	0.206412				ASV5158.Monoglobus	Propionate	0.0124509	0.86355
														ASV7064.Subdoligranulum	Propionate	-0.0046051	0.965837	0.965837				ASV9733.Clostridium_ss_1	Propionate	-0.0775377	0.360774	0.634263				ASV5158.Monoglobus	Propionate	0.0321631	0.657016	0.783365				ASV10205.Holdemanella	Propionate	0.203813	0.0200263	0.0564377				ASV5158.Monoglobus	Propionate	0.108473	0.258884
														ASV7064.Subdoligranulum	Valerate	0.0496859	0.444527	0.690175				ASV9733.Clostridium_ss_1	Valerate	0.157107	0.016388	0.0846713				ASV5158.Monoglobus	Valerate	-0.12278	0.112845	0.349821				ASV10205.Holdemanella	Valerate	0.133303	0.0611743	0.165517				ASV5158.Monoglobus	Valerate	-0.208154	0.00367409
														ASV7064.Subdoligranulum	Valerate	0.127835	0.232075	0.342586				ASV9733.Clostridium_ss_1	Valerate	0.185856	0.0273468	0.221509				ASV5158.Monoglobus	Valerate	-0.0886221	0.220352	0.450587				ASV10205.Holdemanella	Valerate	-0.0318106	0.719382	0.768995				ASV5158.Monoglobus	Valerate	-0.137503	0.152007
														ASV7064.Subdoligranulum	TotalSCFA	-0.0184048	0.776973	0.849632				ASV9733.Clostridium_ss_1	TotalSCFA	0.0287034	0.662704	0.760882				ASV5158.Monoglobus	TotalSCFA	0.0324128	0.676312	0.881705				ASV10205.Holdemanella	TotalSCFA	0.0219209	0.758995	0.834133				ASV5158.Monoglobus	TotalSCFA	-0.00194634	0.978557
														ASV7064.Subdoligranulum	TotalSCFA	0.084491	0.430441	0.702299				ASV9733.Clostridium_ss_1	TotalSCFA	0.000796	0.992534	0.992534				ASV5158.Monoglobus	TotalSCFA	0.0444838	0.539031	0.668399				ASV10205.Holdemanella	TotalSCFA	0.135124	0.125223	0.298609				ASV5158.Monoglobus	TotalSCFA	0.0555192	0.564012
														ASV10205.Holdemanella	Acetate	0.0294835	0.650179	0.806222				ASV3232.Streptococcus	Acetate	0.0742475	0.258981	0.680859				ASV612.Bacteroides	Acetate	0.30877	4.66e-05	0.000722	***			ASV10479.Erysipelotrichaceae_UCG.003	Acetate	0.0501136	0.483218	0.713322				ASV8565.Ruminococcaceae	Acetate	0.0210217	0.77168
														ASV10205.Holdemanella	Acetate	-0.14126	0.186688	0.643035				ASV3232.Streptococcus	Acetate	0.0838825	0.322699	0.826563				ASV612.Bacteroides	Acetate	0.213897	0.00281827	0.0109208	*			ASV10479.Erysipelotrichaceae_UCG.003	Acetate	-0.0190474	0.829692	0.886912				ASV8565.Ruminococcaceae	Acetate	-0.091396	0.341777
														ASV10205.Holdemanella	Butyrate	0.0430714	0.507533	0.71516				ASV3232.Streptococcus	Butyrate	0.0351307	0.593668	0.707835				ASV612.Bacteroides	Butyrate	-0.108793	0.16039	0.190034				ASV10479.Erysipelotrichaceae_UCG.003	Butyrate	0.10985	0.123414	0.239115				ASV8565.Ruminococcaceae	Butyrate	0.0997694	0.167438
														ASV10205.Holdemanella	Butyrate	-0.101167	0.34551	0.957527				ASV3232.Streptococcus	Butyrate	0.0888053	0.295013	0.973574				ASV612.Bacteroides	Butyrate	-0.021121	0.770436	0.770436				ASV10479.Erysipelotrichaceae_UCG.003	Butyrate	0.0942344	0.286227	0.385784				ASV8565.Ruminococcaceae	Butyrate	0.0654915	0.496076
														ASV10205.Holdemanella	Propionate	0.1624	0.0119307	0.0612098				ASV3232.Streptococcus	Propionate	0.223002	0.000606	0.00724428	**			ASV612.Bacteroides	Propionate	0.0545022	0.482495	0.827583				ASV10479.Erysipelotrichaceae_UCG.003	Propionate	0.0404026	0.571974	0.67899				ASV8565.Ruminococcaceae	Propionate	-0.00713687	0.921531
														ASV10205.Holdemanella	Propionate	-0.136399	0.202463	0.392272				ASV3232.Streptococcus	Propionate	0.269625	0.00122407	0.0126487	*			ASV612.Bacteroides	Propionate	0.111172	0.123757	0.254874				ASV10479.Erysipelotrichaceae_UCG.003	Propionate	0.0171522	0.846418	0.846418				ASV8565.Ruminococcaceae	Propionate	-0.011185	0.907558
														ASV10205.Holdemanella	Valerate	0.0382152	0.556593	0.690175				ASV3232.Streptococcus	Valerate	-0.314107	9.92e-07	3.07e-05	***			ASV612.Bacteroides	Valerate	-0.0862127	0.266495	0.448539				ASV10479.Erysipelotrichaceae_UCG.003	Valerate	-0.00110461	0.987677	0.987677				ASV8565.Ruminococcaceae	Valerate	0.0465629	0.520212
														ASV10205.Holdemanella	Valerate	0.16413	0.124176	0.25663				ASV3232.Streptococcus	Valerate	-0.413359	3.5e-07	1.08e-05	***			ASV612.Bacteroides	Valerate	-0.086932	0.229313	0.450587				ASV10479.Erysipelotrichaceae_UCG.003	Valerate	-0.129884	0.140793	0.337352				ASV8565.Ruminococcaceae	Valerate	0.035363	0.713792
														ASV10205.Holdemanella	TotalSCFA	0.0719595	0.267621	0.470194				ASV3232.Streptococcus	TotalSCFA	0.11806	0.0720855	0.223465				ASV612.Bacteroides	TotalSCFA	0.138395	0.0736376	0.25364				ASV10479.Erysipelotrichaceae_UCG.003	TotalSCFA	0.0424233	0.552574	0.745164				ASV8565.Ruminococcaceae	TotalSCFA	0.0417245	0.564201
														ASV10205.Holdemanella	TotalSCFA	-0.135632	0.204647	0.560002				ASV3232.Streptococcus	TotalSCFA	0.152036	0.0719432	0.444501				ASV612.Bacteroides	TotalSCFA	0.135275	0.060693	0.171044				ASV10479.Erysipelotrichaceae_UCG.003	TotalSCFA	-0.0109874	0.901146	0.901146				ASV8565.Ruminococcaceae	TotalSCFA	-0.0304172	0.75207
														ASV10479.Erysipelotrichaceae_UCG.003	Acetate	0.0913579	0.159161	0.379537				ASV12100.Roseburia	Acetate	-0.0157562	0.810927	0.931065				ASV884.Prevotella	Acetate	0.100436	0.195196	0.354404				ASV12100.Roseburia	Acetate	-0.0252759	0.723737	0.830958				ASV196.Escherichia.Shigella	Acetate	-0.142919	0.0473919
														ASV10479.Erysipelotrichaceae_UCG.003	Acetate	0.00107254	0.992041	0.992041				ASV12100.Roseburia	Acetate	-0.0447753	0.598049	0.842705				ASV884.Prevotella	Acetate	0.234191	0.00104525	0.00540045	**			ASV12100.Roseburia	Acetate	-0.0638174	0.470701	0.700898				ASV196.Escherichia.Shigella	Acetate	-0.0358542	0.709586
														ASV10479.Erysipelotrichaceae_UCG.003	Butyrate	0.146059	0.0239269	0.082415				ASV12100.Roseburia	Butyrate	0.0894344	0.173658	0.346329				ASV884.Prevotella	Butyrate	-0.129626	0.0939983	0.138759				ASV12100.Roseburia	Butyrate	0.183127	0.00981203	0.084123				ASV196.Escherichia.Shigella	Butyrate	-0.0818842	0.257599
														ASV10479.Erysipelotrichaceae_UCG.003	Butyrate	0.0739193	0.491177	0.957527				ASV12100.Roseburia	Butyrate	-0.00928123	0.91302	0.973574				ASV884.Prevotella	Butyrate	0.11222	0.120171	0.158525				ASV12100.Roseburia	Butyrate	0.204531	0.0195841	0.121421				ASV196.Escherichia.Shigella	Butyrate	-0.0184253	0.848272
														ASV10479.Erysipelotrichaceae_UCG.003	Propionate	0.0947624	0.144126	0.262817				ASV12100.Roseburia	Propionate	0.174731	0.00750869	0.0258633	*			ASV884.Prevotella	Propionate	0.0418706	0.58961	0.83704				ASV12100.Roseburia	Propionate	0.243168	0.000556	0.00884184	**			ASV196.Escherichia.Shigella	Propionate	-0.118166	0.101695
														ASV10479.Erysipelotrichaceae_UCG.003	Propionate	-0.177198	0.0966676	0.299669				ASV12100.Roseburia	Propionate	-0.0189092	0.823881	0.856837				ASV884.Prevotella	Propionate	0.339668	1.35e-06	4.18e-05	***			ASV12100.Roseburia	Propionate	0.276246	0.0014656	0.00757224	**			ASV196.Escherichia.Shigella	Propionate	-0.0097694	0.91922
														ASV10479.Erysipelotrichaceae_UCG.003	Valerate	-0.204796	0.00145614	0.012149	*			ASV12100.Roseburia	Valerate	-0.0699522	0.287631	0.524503				ASV884.Prevotella	Valerate	-0.00392537	0.959725	0.985219				ASV12100.Roseburia	Valerate	0.00588866	0.934379	0.965525				ASV196.Escherichia.Shigella	Valerate	0.022509	0.756019
														ASV10479.Erysipelotrichaceae_UCG.003	Valerate	0.0188798	0.860379	0.889058				ASV12100.Roseburia	Valerate	-0.166561	0.0483805	0.221509				ASV884.Prevotella	Valerate	0.0169003	0.815545	0.864819				ASV12100.Roseburia	Valerate	-0.123009	0.163235	0.337352				ASV196.Escherichia.Shigella	Valerate	0.185714	0.0520803
														ASV10479.Erysipelotrichaceae_UCG.003	TotalSCFA	0.113104	0.0809941	0.209235				ASV12100.Roseburia	TotalSCFA	0.0779069	0.235985	0.457221				ASV884.Prevotella	TotalSCFA	0.0304387	0.695011	0.881705				ASV12100.Roseburia	TotalSCFA	0.0829412	0.245126	0.580917				ASV196.Escherichia.Shigella	TotalSCFA	-0.120633	0.0946839
														ASV10479.Erysipelotrichaceae_UCG.003	TotalSCFA	-0.0222336	0.835888	0.893535				ASV12100.Roseburia	TotalSCFA	-0.0267734	0.752372	0.968033				ASV884.Prevotella	TotalSCFA	0.275135	0.000108	0.00166993	**			ASV12100.Roseburia	TotalSCFA	0.0548225	0.535105	0.721229				ASV196.Escherichia.Shigella	TotalSCFA	-0.015558	0.871668
														ASV9733.Clostridium_ss_1	Acetate	0.0915271	0.158386	0.379537				ASV9714.Clostridium_ss_1	Acetate	0.0302915	0.645517	0.833793				ASV2346.Akkermansia	Acetate	0.0881223	0.256007	0.377916				ASV7489.Coprococcus	Acetate	-0.378534	3.83e-08	1.19e-06	***			ASV10205.Holdemanella	Acetate	-0.0640791	0.375972
														ASV9733.Clostridium_ss_1	Acetate	0.0896679	0.403351	0.69466				ASV9714.Clostridium_ss_1	Acetate	-0.0461859	0.586555	0.842705				ASV2346.Akkermansia	Acetate	0.0352354	0.626629	0.725404				ASV7489.Coprococcus	Acetate	-0.122691	0.164333	0.363881				ASV10205.Holdemanella	Acetate	0.252819	0.00784899
														ASV9733.Clostridium_ss_1	Butyrate	0.185038	0.0040989	0.0227663	*			ASV9714.Clostridium_ss_1	Butyrate	0.00862449	0.895822	0.95233				ASV2346.Akkermansia	Butyrate	-0.123306	0.111299	0.150011				ASV7489.Coprococcus	Butyrate	-0.0476205	0.505274	0.625753				ASV10205.Holdemanella	Butyrate	-0.0715908	0.322477
														ASV9733.Clostridium_ss_1	Butyrate	0.0800991	0.455564	0.957527				ASV9714.Clostridium_ss_1	Butyrate	0.0622459	0.463399	0.973574				ASV2346.Akkermansia	Butyrate	-0.0799019	0.269077	0.333656				ASV7489.Coprococcus	Butyrate	0.142454	0.105923	0.199258				ASV10205.Holdemanella	Butyrate	0.234542	0.0138197
														ASV9733.Clostridium_ss_1	Propionate	-0.0472849	0.46687	0.600726				ASV9714.Clostridium_ss_1	Propionate	-0.00461867	0.944096	0.961494				ASV2346.Akkermansia	Propionate	-0.0482788	0.533925	0.827583				ASV7489.Coprococcus	Propionate	-0.135897	0.0562625	0.188843				ASV10205.Holdemanella	Propionate	0.00761011	0.916346
														ASV9733.Clostridium_ss_1	Propionate	0.0144963	0.892745	0.922503				ASV9714.Clostridium_ss_1	Propionate	-0.126303	0.135596	0.350289				ASV2346.Akkermansia	Propionate	0.0265286	0.714203	0.820011				ASV7489.Coprococcus	Propionate	0.142563	0.105654	0.155965				ASV10205.Holdemanella	Propionate	0.194608	0.0417672
														ASV9733.Clostridium_ss_1	Valerate	0.168039	0.00924852	0.0409577	*			ASV9714.Clostridium_ss_1	Valerate	0.0593895	0.366811	0.524702				ASV2346.Akkermansia	Valerate	0.0891181	0.250653	0.448539				ASV7489.Coprococcus	Valerate	0.270694	0.000115	0.00177817	**			ASV10205.Holdemanella	Valerate	-0.0940531	0.19325
														ASV9733.Clostridium_ss_1	Valerate	0.295642	0.0050622	0.0700816				ASV9714.Clostridium_ss_1	Valerate	0.174948	0.0379932	0.221509				ASV2346.Akkermansia	Valerate	0.102112	0.157636	0.407225				ASV7489.Coprococcus	Valerate	0.132347	0.133349	0.337352				ASV10205.Holdemanella	Valerate	-0.0391139	0.684964
														ASV9733.Clostridium_ss_1	TotalSCFA	0.0748506	0.248832	0.470194				ASV9714.Clostridium_ss_1	TotalSCFA	0.00487813	0.940921	0.940921				ASV2346.Akkermansia	TotalSCFA	-0.00250049	0.974323	0.974323				ASV7489.Coprococcus	TotalSCFA	-0.297739	2.23e-05	0.000691	***			ASV10205.Holdemanella	TotalSCFA	-0.0328358	0.650034
														ASV9733.Clostridium_ss_1	TotalSCFA	0.0605209	0.572506	0.771379				ASV9714.Clostridium_ss_1	TotalSCFA	-0.0392654	0.6435	0.949929				ASV2346.Akkermansia	TotalSCFA	0.0096299	0.894259	0.946022				ASV7489.Coprococcus	TotalSCFA	-0.0419642	0.635043	0.758007				ASV10205.Holdemanella	TotalSCFA	0.255109	0.00729195
[truncated: 2 more columns]

## Sheet: Supplementary Fig.1
Differentially abundant taxa among countries (Supplementary Fig. 1a-1d) by Ancombc. USA is used as the reference. Tests adjusted for age, sex and bmi. Shown are taxa with >=1.4 log fold change. se- standard error of beta; q-val FDR corrected p values; ci-low and up- lower and upper bound of 95% confidence interval, star- FDR-adjusted (q < 0.05) effect sizes indicated by *, ** and ***, correspondi…	Differential abundant taxa among countries (Fig. 2a) or obesity status (Fig 2b) by ancombc. Tests adjusted for age, sex, country (obesity status), bmi (for country). Shown are representative taxa with >1.4 log fold change in at least one sample. se- standard error of beta; q-val FDR corrected p values; ci-low and up- lower and upper bound of 95% confidence interval, star- FDR-adjusted (p < 0.05) …	Differential abundant taxa among countries (Fig. 2a) or obesity status (Fig 2b) by ancombc. Tests adjusted for age, sex, country (obesity status), bmi (for country). Shown are representative taxa with >1.4 log fold change in at least one sample. se- standard error of beta; q-val FDR corrected p values; ci-low and up- lower and upper bound of 95% confidence interval, star- FDR-adjusted (p < 0.05) …	Differential abundant taxa among countries (Fig. 2a) or obesity status (Fig 2b) by ancombc. Tests adjusted for age, sex, country (obesity status), bmi (for country). Shown are representative taxa with >1.4 log fold change in at least one sample. se- standard error of beta; q-val FDR corrected p values; ci-low and up- lower and upper bound of 95% confidence interval, star- FDR-adjusted (p < 0.05) …	Differential abundant taxa among countries (Fig. 2a) or obesity status (Fig 2b) by ancombc. Tests adjusted for age, sex, country (obesity status), bmi (for country). Shown are representative taxa with >1.4 log fold change in at least one sample. se- standard error of beta; q-val FDR corrected p values; ci-low and up- lower and upper bound of 95% confidence interval, star- FDR-adjusted (p < 0.05) …	Differentially abundant taxa among countries (Fig. 2a) or obesity status (Fig 2b) by ancombc. Tests adjusted for age, sex, country (obesity status), bmi (for country). Shown are representative taxa with >1.4 log fold change in at least one sample. se- standard error of beta; q-val FDR corrected p values; ci-low and up- lower and upper bound of 95% confidence interval, star- FDR-adjusted (p < 0.05…	Differential abundant taxa among countries (Fig. 2a) or obesity status (Fig 2b) by ancombc. Tests adjusted for age, sex, country (obesity status), bmi (for country). Shown are representative taxa with >1.4 log fold change in at least one sample. se- standard error of beta; q-val FDR corrected p values; ci-low and up- lower and upper bound of 95% confidence interval, star- FDR-adjusted (p < 0.05) …	Differential abundant taxa among countries (Fig. 2a) or obesity status (Fig 2b) by ancombc. Tests adjusted for age, sex, country (obesity status), bmi (for country). Shown are representative taxa with >1.4 log fold change in at least one sample. se- standard error of beta; q-val FDR corrected p values; ci-low and up- lower and upper bound of 95% confidence interval, star- FDR-adjusted (p < 0.05) …	Differential abundant taxa among countries (Fig. 2a) or obesity status (Fig 2b) by ancombc. Tests adjusted for age, sex, country (obesity status), bmi (for country). Shown are representative taxa with >1.4 log fold change in at least one sample. se- standard error of beta; q-val FDR corrected p values; ci-low and up- lower and upper bound of 95% confidence interval, star- FDR-adjusted (p < 0.05) …	Differential abundant taxa among countries (Fig. 2a) or obesity status (Fig 2b) by ancombc. Tests adjusted for age, sex, country (obesity status), bmi (for country). Shown are representative taxa with >1.4 log fold change in at least one sample. se- standard error of beta; q-val FDR corrected p values; ci-low and up- lower and upper bound of 95% confidence interval, star- FDR-adjusted (p < 0.05) …	Differential abundant taxa among countries (Fig. 2a) or obesity status (Fig 2b) by ancombc. Tests adjusted for age, sex, country (obesity status), bmi (for country). Shown are representative taxa with >1.4 log fold change in at least one sample. se- standard error of beta; q-val FDR corrected p values; ci-low and up- lower and upper bound of 95% confidence interval, star- FDR-adjusted (p < 0.05) …	Differential abundant taxa among countries (Fig. 2a) or obesity status (Fig 2b) by ancombc. Tests adjusted for age, sex, country (obesity status), bmi (for country). Shown are representative taxa with >1.4 log fold change in at least one sample. se- standard error of beta; q-val FDR corrected p values; ci-low and up- lower and upper bound of 95% confidence interval, star- FDR-adjusted (p < 0.05) …	Differential abundant taxa among countries (Fig. 2a) or obesity status (Fig 2b) by ancombc. Tests adjusted for age, sex, country (obesity status), bmi (for country). Shown are representative taxa with >1.4 log fold change in at least one sample. se- standard error of beta; q-val FDR corrected p values; ci-low and up- lower and upper bound of 95% confidence interval, star- FDR-adjusted (p < 0.05) …	Differential abundant taxa among countries (Fig. 2a) or obesity status (Fig 2b) by ancombc. Tests adjusted for age, sex, country (obesity status), bmi (for country). Shown are representative taxa with >1.4 log fold change in at least one sample. se- standard error of beta; q-val FDR corrected p values; ci-low and up- lower and upper bound of 95% confidence interval, star- FDR-adjusted (p < 0.05) …	Differential abundant taxa among countries (Fig. 2a) or obesity status (Fig 2b) by ancombc. Tests adjusted for age, sex, country (obesity status), bmi (for country). Shown are representative taxa with >1.4 log fold change in at least one sample. se- standard error of beta; q-val FDR corrected p values; ci-low and up- lower and upper bound of 95% confidence interval, star- FDR-adjusted (p < 0.05) …	Differential abundant taxa among countries (Fig. 2a) or obesity status (Fig 2b) by ancombc. Tests adjusted for age, sex, country (obesity status), bmi (for country). Shown are representative taxa with >1.4 log fold change in at least one sample. se- standard error of beta; q-val FDR corrected p values; ci-low and up- lower and upper bound of 95% confidence interval, star- FDR-adjusted (p < 0.05) …	Differential abundant taxa among countries (Fig. 2a) or obesity status (Fig 2b) by ancombc. Tests adjusted for age, sex, country (obesity status), bmi (for country). Shown are representative taxa with >1.4 log fold change in at least one sample. se- standard error of beta; q-val FDR corrected p values; ci-low and up- lower and upper bound of 95% confidence interval, star- FDR-adjusted (p < 0.05) …	Differential abundant taxa among countries (Fig. 2a) or obesity status (Fig 2b) by ancombc. Tests adjusted for age, sex, country (obesity status), bmi (for country). Shown are representative taxa with >1.4 log fold change in at least one sample. se- standard error of beta; q-val FDR corrected p values; ci-low and up- lower and upper bound of 95% confidence interval, star- FDR-adjusted (p < 0.05) …	Differential abundant taxa among countries (Fig. 2a) or obesity status (Fig 2b) by ancombc. Tests adjusted for age, sex, country (obesity status), bmi (for country). Shown are representative taxa with >1.4 log fold change in at least one sample. se- standard error of beta; q-val FDR corrected p values; ci-low and up- lower and upper bound of 95% confidence interval, star- FDR-adjusted (p < 0.05) …	Differential abundant taxa among countries (Fig. 2a) or obesity status (Fig 2b) by ancombc. Tests adjusted for age, sex, country (obesity status), bmi (for country). Shown are representative taxa with >1.4 log fold change in at least one sample. se- standard error of beta; q-val FDR corrected p values; ci-low and up- lower and upper bound of 95% confidence interval, star- FDR-adjusted (p < 0.05) …	Differential abundant taxa among countries (Fig. 2a) or obesity status (Fig 2b) by ancombc. Tests adjusted for age, sex, country (obesity status), bmi (for country). Shown are representative taxa with >1.4 log fold change in at least one sample. se- standard error of beta; q-val FDR corrected p values; ci-low and up- lower and upper bound of 95% confidence interval, star- FDR-adjusted (p < 0.05) …	Differential abundant taxa among countries (Fig. 2a) or obesity status (Fig 2b) by ancombc. Tests adjusted for age, sex, country (obesity status), bmi (for country). Shown are representative taxa with >1.4 log fold change in at least one sample. se- standard error of beta; q-val FDR corrected p values; ci-low and up- lower and upper bound of 95% confidence interval, star- FDR-adjusted (p < 0.05) …	Differential abundant taxa among countries (Fig. 2a) or obesity status (Fig 2b) by ancombc. Tests adjusted for age, sex, country (obesity status), bmi (for country). Shown are representative taxa with >1.4 log fold change in at least one sample. se- standard error of beta; q-val FDR corrected p values; ci-low and up- lower and upper bound of 95% confidence interval, star- FDR-adjusted (p < 0.05) …	Differential abundant taxa among countries (Fig. 2a) or obesity status (Fig 2b) by ancombc. Tests adjusted for age, sex, country (obesity status), bmi (for country). Shown are representative taxa with >1.4 log fold change in at least one sample. se- standard error of beta; q-val FDR corrected p values; ci-low and up- lower and upper bound of 95% confidence interval, star- FDR-adjusted (p < 0.05) …	Differential abundant taxa among countries (Fig. 2a) or obesity status (Fig 2b) by ancombc. Tests adjusted for age, sex, country (obesity status), bmi (for country). Shown are representative taxa with >1.4 log fold change in at least one sample. se- standard error of beta; q-val FDR corrected p values; ci-low and up- lower and upper bound of 95% confidence interval, star- FDR-adjusted (p < 0.05) …	Differential abundant taxa among countries (Fig. 2a) or obesity status (Fig 2b) by ancombc. Tests adjusted for age, sex, country (obesity status), bmi (for country). Shown are representative taxa with >1.4 log fold change in at least one sample. se- standard error of beta; q-val FDR corrected p values; ci-low and up- lower and upper bound of 95% confidence interval, star- FDR-adjusted (p < 0.05) …	Differential abundant taxa among countries (Fig. 2a) or obesity status (Fig 2b) by ancombc. Tests adjusted for age, sex, country (obesity status), bmi (for country). Shown are representative taxa with >1.4 log fold change in at least one sample. se- standard error of beta; q-val FDR corrected p values; ci-low and up- lower and upper bound of 95% confidence interval, star- FDR-adjusted (p < 0.05) …	Differential abundant taxa among countries (Fig. 2a) or obesity status (Fig 2b) by ancombc. Tests adjusted for age, sex, country (obesity status), bmi (for country). Shown are representative taxa with >1.4 log fold change in at least one sample. se- standard error of beta; q-val FDR corrected p values; ci-low and up- lower and upper bound of 95% confidence interval, star- FDR-adjusted (p < 0.05) …	Differential abundant taxa among countries (Fig. 2a) or obesity status (Fig 2b) by ancombc. Tests adjusted for age, sex, country (obesity status), bmi (for country). Shown are representative taxa with >1.4 log fold change in at least one sample. se- standard error of beta; q-val FDR corrected p values; ci-low and up- lower and upper bound of 95% confidence interval, star- FDR-adjusted (p < 0.05) …	Differential abundant taxa among countries (Fig. 2a) or obesity status (Fig 2b) by ancombc. Tests adjusted for age, sex, country (obesity status), bmi (for country). Shown are representative taxa with >1.4 log fold change in at least one sample. se- standard error of beta; q-val FDR corrected p values; ci-low and up- lower and upper bound of 95% confidence interval, star- FDR-adjusted (p < 0.05) …	Differential abundant taxa among countries (Fig. 2a) or obesity status (Fig 2b) by ancombc. Tests adjusted for age, sex, country (obesity status), bmi (for country). Shown are representative taxa with >1.4 log fold change in at least one sample. se- standard error of beta; q-val FDR corrected p values; ci-low and up- lower and upper bound of 95% confidence interval, star- FDR-adjusted (p < 0.05) …	Differential abundant taxa among countries (Fig. 2a) or obesity status (Fig 2b) by ancombc. Tests adjusted for age, sex, country (obesity status), bmi (for country). Shown are representative taxa with >1.4 log fold change in at least one sample. se- standard error of beta; q-val FDR corrected p values; ci-low and up- lower and upper bound of 95% confidence interval, star- FDR-adjusted (p < 0.05) …	Differential abundant taxa among countries (Fig. 2a) or obesity status (Fig 2b) by ancombc. Tests adjusted for age, sex, country (obesity status), bmi (for country). Shown are representative taxa with >1.4 log fold change in at least one sample. se- standard error of beta; q-val FDR corrected p values; ci-low and up- lower and upper bound of 95% confidence interval, star- FDR-adjusted (p < 0.05) …	Differential abundant taxa among countries (Fig. 2a) or obesity status (Fig 2b) by ancombc. Tests adjusted for age, sex, country (obesity status), bmi (for country). Shown are representative taxa with >1.4 log fold change in at least one sample. se- standard error of beta; q-val FDR corrected p values; ci-low and up- lower and upper bound of 95% confidence interval, star- FDR-adjusted (p < 0.05) …	Differential abundant taxa among countries (Fig. 2a) or obesity status (Fig 2b) by ancombc. Tests adjusted for age, sex, country (obesity status), bmi (for country). Shown are representative taxa with >1.4 log fold change in at least one sample. se- standard error of beta; q-val FDR corrected p values; ci-low and up- lower and upper bound of 95% confidence interval, star- FDR-adjusted (p < 0.05) …	Differential abundant taxa among countries (Fig. 2a) or obesity status (Fig 2b) by ancombc. Tests adjusted for age, sex, country (obesity status), bmi (for country). Shown are representative taxa with >1.4 log fold change in at least one sample. se- standard error of beta; q-val FDR corrected p values; ci-low and up- lower and upper bound of 95% confidence interval, star- FDR-adjusted (p < 0.05) …	Differential abundant taxa among countries (Fig. 2a) or obesity status (Fig 2b) by ancombc. Tests adjusted for age, sex, country (obesity status), bmi (for country). Shown are representative taxa with >1.4 log fold change in at least one sample. se- standard error of beta; q-val FDR corrected p values; ci-low and up- lower and upper bound of 95% confidence interval, star- FDR-adjusted (p < 0.05) …	Differential abundant taxa among countries (Fig. 2a) or obesity status (Fig 2b) by ancombc. Tests adjusted for age, sex, country (obesity status), bmi (for country). Shown are representative taxa with >1.4 log fold change in at least one sample. se- standard error of beta; q-val FDR corrected p values; ci-low and up- lower and upper bound of 95% confidence interval, star- FDR-adjusted (p < 0.05) …	Differential abundant taxa among countries (Fig. 2a) or obesity status (Fig 2b) by ancombc. Tests adjusted for age, sex, country (obesity status), bmi (for country). Shown are representative taxa with >1.4 log fold change in at least one sample. se- standard error of beta; q-val FDR corrected p values; ci-low and up- lower and upper bound of 95% confidence interval, star- FDR-adjusted (p < 0.05) …	Differential abundant taxa among countries (Fig. 2a) or obesity status (Fig 2b) by ancombc. Tests adjusted for age, sex, country (obesity status), bmi (for country). Shown are representative taxa with >1.4 log fold change in at least one sample. se- standard error of beta; q-val FDR corrected p values; ci-low and up- lower and upper bound of 95% confidence interval, star- FDR-adjusted (p < 0.05) …	Differential abundant taxa among countries (Fig. 2a) or obesity status (Fig 2b) by ancombc. Tests adjusted for age, sex, country (obesity status), bmi (for country). Shown are representative taxa with >1.4 log fold change in at least one sample. se- standard error of beta; q-val FDR corrected p values; ci-low and up- lower and upper bound of 95% confidence interval, star- FDR-adjusted (p < 0.05) …	Differential abundant taxa among countries (Fig. 2a) or obesity status (Fig 2b) by ancombc. Tests adjusted for age, sex, country (obesity status), bmi (for country). Shown are representative taxa with >1.4 log fold change in at least one sample. se- standard error of beta; q-val FDR corrected p values; ci-low and up- lower and upper bound of 95% confidence interval, star- FDR-adjusted (p < 0.05) …	Differential abundant taxa among countries (Fig. 2a) or obesity status (Fig 2b) by ancombc. Tests adjusted for age, sex, country (obesity status), bmi (for country). Shown are representative taxa with >1.4 log fold change in at least one sample. se- standard error of beta; q-val FDR corrected p values; ci-low and up- lower and upper bound of 95% confidence interval, star- FDR-adjusted (p < 0.05) …	Differential abundant taxa among countries (Fig. 2a) or obesity status (Fig 2b) by ancombc. Tests adjusted for age, sex, country (obesity status), bmi (for country). Shown are representative taxa with >1.4 log fold change in at least one sample. se- standard error of beta; q-val FDR corrected p values; ci-low and up- lower and upper bound of 95% confidence interval, star- FDR-adjusted (p < 0.05) …	Differential abundant taxa among countries (Fig. 2a) or obesity status (Fig 2b) by ancombc. Tests adjusted for age, sex, country (obesity status), bmi (for country). Shown are representative taxa with >1.4 log fold change in at least one sample. se- standard error of beta; q-val FDR corrected p values; ci-low and up- lower and upper bound of 95% confidence interval, star- FDR-adjusted (p < 0.05) …	Differential abundant taxa among countries (Fig. 2a) or obesity status (Fig 2b) by ancombc. Tests adjusted for age, sex, country (obesity status), bmi (for country). Shown are representative taxa with >1.4 log fold change in at least one sample. se- standard error of beta; q-val FDR corrected p values; ci-low and up- lower and upper bound of 95% confidence interval, star- FDR-adjusted (p < 0.05) …	Differential abundant taxa among countries (Fig. 2a) or obesity status (Fig 2b) by ancombc. Tests adjusted for age, sex, country (obesity status), bmi (for country). Shown are representative taxa with >1.4 log fold change in at least one sample. se- standard error of beta; q-val FDR corrected p values; ci-low and up- lower and upper bound of 95% confidence interval, star- FDR-adjusted (p < 0.05) …	Differential abundant taxa among countries (Fig. 2a) or obesity status (Fig 2b) by ancombc. Tests adjusted for age, sex, country (obesity status), bmi (for country). Shown are representative taxa with >1.4 log fold change in at least one sample. se- standard error of beta; q-val FDR corrected p values; ci-low and up- lower and upper bound of 95% confidence interval, star- FDR-adjusted (p < 0.05) …	Differential abundant taxa among countries (Fig. 2a) or obesity status (Fig 2b) by ancombc. Tests adjusted for age, sex, country (obesity status), bmi (for country). Shown are representative taxa with >1.4 log fold change in at least one sample. se- standard error of beta; q-val FDR corrected p values; ci-low and up- lower and upper bound of 95% confidence interval, star- FDR-adjusted (p < 0.05) …	Differential abundant taxa among countries (Fig. 2a) or obesity status (Fig 2b) by ancombc. Tests adjusted for age, sex, country (obesity status), bmi (for country). Shown are representative taxa with >1.4 log fold change in at least one sample. se- standard error of beta; q-val FDR corrected p values; ci-low and up- lower and upper bound of 95% confidence interval, star- FDR-adjusted (p < 0.05) …
Supplementary Fig1a
asv	log_fold_change	se	p_val	q_val	Kingdom	Phylum	Class	Order	Family	Genus	Species	Taxa	ci_low	ci_up	star	type
ASV10084	1.60877	0.184478	2.77e-18	8.7e-18	k__Bacteria	p__Firmicutes	c__Clostridia	o__Clostridia_UCG-014	f__Clostridia_UCG-014	Clostridia_UCG-014	NA	ASV10084_Clostridia_UCG-014	1.24719	1.97035	***	Ghana-USA
ASV1089	2.11668	0.175265	1.4e-33	1.04e-32	k__Bacteria	p__Bacteroidota	c__Bacteroidia	o__Bacteroidales	f__Prevotellaceae	Prevotellaceae Family	NA	ASV1089_Prevotellaceae	1.77316	2.4602	***	Ghana-USA
ASV10945	1.51627	0.150452	6.9e-24	2.95e-23	k__Bacteria	p__Firmicutes	c__Negativicutes	o__Veillonellales-Selenomonadales	f__Veillonellaceae	Veillonella	NA	ASV10945_Veillonella	1.22139	1.81116	***	Ghana-USA
ASV11827	1.95136	0.124111	1.06e-55	1.68e-54	k__Bacteria	p__Firmicutes	c__Clostridia	o__Lachnospirales	f__Lachnospiraceae	Oribacterium	NA	ASV11827_Oribacterium	1.7081	2.19462	***	Ghana-USA
ASV13009	1.71882	0.181798	3.24e-21	1.12e-20	k__Bacteria	p__Firmicutes	c__Clostridia	o__Lachnospirales	f__Lachnospiraceae	Marvinbryantia	NA	ASV13009_Marvinbryantia	1.3625	2.07515	***	Ghana-USA
ASV13243	2.43849	0.150043	2.16e-59	4.31e-58	k__Bacteria	p__Cyanobacteria	c__Vampirivibrionia	o__Gastranaerophilales	f__Gastranaerophilales	Gastranaerophilales	NA	ASV13243_Gastranaerophilales	2.14441	2.73258	***	Ghana-USA
ASV1353	2.78118	0.198012	8.21e-45	9.81e-44	k__Bacteria	p__Bacteroidota	c__Bacteroidia	o__Bacteroidales	f__Prevotellaceae	Alloprevotella	NA	ASV1353_Alloprevotella	2.39308	3.16928	***	Ghana-USA
ASV1512	2.09883	0.181634	6.94e-31	4.25e-30	k__Bacteria	p__Bacteroidota	c__Bacteroidia	o__Bacteroidales	f__Muribaculaceae	Muribaculaceae	NA	ASV1512_Muribaculaceae	1.74283	2.45484	***	Ghana-USA
ASV165	2.76703	0.160136	6.75e-67	1.79e-65	k__Bacteria	p__Proteobacteria	c__Gammaproteobacteria	o__Pasteurellales	f__Pasteurellaceae	Haemophilus	NA	ASV165_Haemophilus	2.45316	3.0809	***	Ghana-USA
ASV196	1.42522	0.171785	1.07e-16	3.09e-16	k__Bacteria	p__Proteobacteria	c__Gammaproteobacteria	o__Enterobacterales	f__Enterobacteriaceae	Escherichia-Shigella	NA	ASV196_Escherichia-Shigella	1.08852	1.76191	***	Ghana-USA
ASV2212	1.60467	0.146099	4.59e-28	2.38e-27	k__Bacteria	p__Actinobacteriota	c__Actinobacteria	o__Micrococcales	f__Micrococcaceae	Rothia	NA	ASV2212_Rothia	1.31832	1.89102	***	Ghana-USA
ASV227	2.94548	0.177064	3.88e-62	9.27e-61	k__Bacteria	p__Proteobacteria	c__Gammaproteobacteria	o__Enterobacterales	f__Enterobacteriaceae	Enterobacteriaceae Family	NA	ASV227_Enterobacteriaceae	2.59843	3.29252	***	Ghana-USA
ASV2533	1.62434	0.143229	8.23e-30	4.8e-29	k__Bacteria	p__Firmicutes	c__Bacilli	o__Lactobacillales	f__Enterococcaceae	Enterococcus	NA	ASV2533_Enterococcus	1.34361	1.90507	***	Ghana-USA
ASV2718	2.40728	0.146057	4.96e-61	1.08e-59	k__Bacteria	p__Firmicutes	c__Bacilli	o__RF39	f__RF39	RF39	NA	ASV2718_Bacilli_RF39	2.12101	2.69355	***	Ghana-USA
ASV3067	3.09902	0.137156	4.87e-113	1.16e-110	k__Bacteria	p__Firmicutes	c__Bacilli	o__Lactobacillales	f__Leuconostocaceae	Weissella	NA	ASV3067_Weissella	2.83019	3.36785	***	Ghana-USA
ASV320	1.62638	0.159724	2.38e-24	1.09e-23	k__Bacteria	p__Proteobacteria	c__Gammaproteobacteria	o__Aeromonadales	f__Succinivibrionaceae	Succinivibrio	NA	ASV320_Succinivibrio	1.31332	1.93944	***	Ghana-USA
ASV4386	1.88986	0.162804	3.74e-31	2.42e-30	k__Bacteria	p__Firmicutes	c__Clostridia	o__Oscillospirales	f__Oscillospiraceae	UCG-005	NA	ASV4386_Oscillospiraceae_UCG-005	1.57076	2.20896	***	Ghana-USA
ASV5436	1.84468	0.167382	3.04e-28	1.65e-27	k__Bacteria	p__Actinobacteriota	c__Coriobacteriia	o__Coriobacteriales	f__Eggerthellaceae	Senegalimassilia	NA	ASV5436_Senegalimassilia	1.51661	2.17275	***	Ghana-USA
ASV5665	2.47999	0.13203	1.03e-78	4.93e-77	k__Bacteria	p__Firmicutes	c__Clostridia	o__Oscillospirales	f__Butyricicoccaceae	Butyricicoccaceae Family	NA	ASV5665_Butyricicoccaceae	2.22121	2.73877	***	Ghana-USA
ASV6437	1.46803	0.149929	1.22e-22	4.8e-22	k__Bacteria	p__Firmicutes	c__Clostridia	o__Lachnospirales	f__Lachnospiraceae	Lachnospira	NA	ASV6437_Lachnospira	1.17417	1.76189	***	Ghana-USA
ASV6498	2.28841	0.162819	7.18e-45	9.04e-44	k__Bacteria	p__Firmicutes	c__Clostridia	o__Lachnospirales	f__Lachnospiraceae	[Eubacterium]_eligens_group	NA	ASV6498_[Eubacterium]_eligens	1.96929	2.60754	***	Ghana-USA
ASV7374	1.98689	0.171584	5.22e-31	3.28e-30	k__Bacteria	p__Firmicutes	c__Clostridia	o__Lachnospirales	f__Lachnospiraceae	[Eubacterium]_ruminantium_group	NA	ASV7374_[Eubacterium]_ruminantium	1.65058	2.32319	***	Ghana-USA
ASV7570	1.92238	0.145894	1.2e-39	1.14e-38	k__Bacteria	p__Firmicutes	c__Clostridia	o__Lachnospirales	f__Lachnospiraceae	Butyrivibrio	NA	ASV7570_Butyrivibrio	1.63643	2.20834	***	Ghana-USA
ASV8184	2.37729	0.179935	7.48e-40	7.45e-39	k__Bacteria	p__Firmicutes	c__Clostridia	o__Peptostreptococcales-Tissierellales	f__Peptostreptococcaceae	Terrisporobacter	NA	ASV8184_Terrisporobacter	2.02462	2.72997	***	Ghana-USA
ASV8198	1.41248	0.149871	4.32e-21	1.47e-20	k__Bacteria	p__Firmicutes	c__Clostridia	o__Peptostreptococcales-Tissierellales	f__Peptostreptococcaceae	Romboutsia	NA	ASV8198_Romboutsia	1.11873	1.70622	***	Ghana-USA
ASV8658	1.54791	0.161464	9.09e-22	3.34e-21	k__Bacteria	p__Firmicutes	c__Clostridia	o__Oscillospirales	f__Ruminococcaceae	Ruminococcus	NA	ASV8658_Ruminococcus	1.23144	1.86438	***	Ghana-USA
ASV8819	1.54	0.153417	1.04e-23	4.35e-23	k__Bacteria	p__Firmicutes	c__Clostridia	o__Oscillospirales	f__UCG-010	UCG-010	NA	ASV8819_UCG-010	1.2393	1.8407	***	Ghana-USA
ASV884	3.07748	0.193181	3.89e-57	7.15e-56	k__Bacteria	p__Bacteroidota	c__Bacteroidia	o__Bacteroidales	f__Prevotellaceae	Prevotella	NA	ASV884_Prevotella	2.69885	3.45612	***	Ghana-USA
ASV9733	2.60691	0.147453	6.02e-70	2.06e-68	k__Bacteria	p__Firmicutes	c__Clostridia	o__Clostridiales	f__Clostridiaceae	Clostridium_sensu_stricto_1	NA	ASV9733_Clostridium_ss1	2.3179	2.89592	***	Ghana-USA
ASV10326	-1.58135	0.148933	2.46e-26	1.18e-25	k__Bacteria	p__Firmicutes	c__Bacilli	o__Erysipelotrichales	f__Erysipelotrichaceae	Faecalitalea	NA	ASV10326_Faecalitalea	-1.87325	-1.28944	***	Ghana-USA
ASV10349	-2.15758	0.136824	5.09e-56	8.68e-55	k__Bacteria	p__Firmicutes	c__Bacilli	o__Erysipelotrichales	f__Erysipelotrichaceae	[Clostridium]_innocuum_group	NA	ASV10349_[Clostridium]_innocuum	-2.42576	-1.88941	***	Ghana-USA
ASV10997	-1.66775	0.169478	7.53e-23	3e-22	k__Bacteria	p__Firmicutes	c__Negativicutes	o__Acidaminococcales	f__Acidaminococcaceae	Acidaminococcus	NA	ASV10997_Acidaminococcus	-1.99993	-1.33557	***	Ghana-USA
ASV11364	-2.24923	0.17723	6.63e-37	5.47e-36	k__Bacteria	p__Firmicutes	c__Clostridia	o__Lachnospirales	f__Lachnospiraceae	Sellimonas	NA	ASV11364_Sellimonas	-2.5966	-1.90185	***	Ghana-USA
ASV11529	-2.45516	0.132932	3.65e-76	1.45e-74	k__Bacteria	p__Firmicutes	c__Clostridia	o__Lachnospirales	f__Lachnospiraceae	Eisenbergiella	NA	ASV11529_Eisenbergiella	-2.71571	-2.19461	***	Ghana-USA
ASV11600	-1.859	0.255937	3.77e-13	9.2e-13	k__Bacteria	p__Firmicutes	c__Clostridia	o__Lachnospirales	f__Lachnospiraceae	[Ruminococcus]_gnavus_group	NA	ASV11600_[Ruminococcus]_gnavus	-2.36064	-1.35737	***	Ghana-USA
ASV11840	-1.54906	0.121921	5.52e-37	4.71e-36	k__Bacteria	p__Firmicutes	c__Clostridia	o__Lachnospirales	f__Lachnospiraceae	[Eubacterium]_fissicatena_group	NA	ASV11840_[Eubacterium]_fissicatena_group	-1.78803	-1.31009	***	Ghana-USA
ASV2136	-1.81704	0.181231	1.17e-23	4.82e-23	k__Bacteria	p__Actinobacteriota	c__Actinobacteria	o__Bifidobacteriales	f__Bifidobacteriaceae	Bifidobacterium	NA	ASV2136_Bifidobacterium	-2.17226	-1.46183	***	Ghana-USA
ASV3652	-2.02681	0.115453	5.42e-69	1.62e-67	k__Bacteria	p__Firmicutes	c__Clostridia	o__Peptostreptococcales-Tissierellales	f__Anaerovoracaceae	[Eubacterium]_brachy_group	NA	ASV3652_[Eubacterium]_brachy	-2.2531	-1.80053	***	Ghana-USA
ASV5405	-1.64423	0.138225	1.25e-32	8.8e-32	k__Bacteria	p__Actinobacteriota	c__Coriobacteriia	o__Coriobacteriales	f__Eggerthellaceae	Adlercreutzia	NA	ASV5405_Adlercreutzia	-1.91515	-1.37331	***	Ghana-USA
ASV5519	-2.19484	0.170493	6.35e-38	5.62e-37	k__Bacteria	p__Actinobacteriota	c__Coriobacteriia	o__Coriobacteriales	f__Eggerthellaceae	Eggerthella	NA	ASV5519_Eggerthella	-2.52901	-1.86068	***	Ghana-USA
ASV6169	-1.43355	0.0928551	9.01e-54	1.27e-52	k__Bacteria	p__Firmicutes	c__Clostridia	o__Oscillospirales	f__Ruminococcaceae	Anaerotruncus	NA	ASV6169_Anaerotruncus	-1.61555	-1.25155	***	Ghana-USA
ASV6820	-2.69839	0.127515	2.17e-99	1.73e-97	k__Bacteria	p__Firmicutes	c__Clostridia	o__Oscillospirales	f__Ruminococcaceae	UBA1819	NA	ASV6820_Ruminococcaceae_UBA1819	-2.94832	-2.44846	***	Ghana-USA
ASV7679	-1.69846	0.139378	3.69e-34	2.84e-33	k__Bacteria	p__Firmicutes	c__Clostridia	o__Lachnospirales	f__Lachnospiraceae	Hungatella	NA	ASV7679_Hungatella	-1.97164	-1.42528	***	Ghana-USA
ASV8565	-2.37095	0.109815	2.21e-103	2.64e-101	k__Bacteria	p__Firmicutes	c__Clostridia	o__Oscillospirales	f__Ruminococcaceae	Incertae_Sedis	NA	ASV8565_Ruminococcaceae	-2.58619	-2.15571	***	Ghana-USA
ASV8650	-2.03815	0.10733	2.08e-80	1.24e-78	k__Bacteria	p__Firmicutes	c__Clostridia	o__Oscillospirales	f__Ruminococcaceae	DTU089	NA	ASV8650_Ruminococcaceae_DTU089	-2.24852	-1.82779	***	Ghana-USA
ASV9026	-1.82533	0.128386	7.13e-46	9.47e-45	k__Bacteria	p__Firmicutes	c__Clostridia	o__Oscillospirales	f__Oscillospiraceae	Flavonifractor	NA	ASV9026_Flavonifractor	-2.07697	-1.5737	***	Ghana-USA
Supplementary Fig1b
asv	log_fold_change	se	p_val	q_val	Kingdom	Phylum	Class	Order	Family	Genus	Species	Taxa	ci_low	ci_up	star	type
ASV10084	2.11931	0.194068	9.2e-28	1.16e-26	k__Bacteria	p__Firmicutes	c__Clostridia	o__Clostridia_UCG-014	f__Clostridia_UCG-014	Clostridia_UCG-014	NA	ASV10084_Clostridia_UCG-014	1.73894	2.49969	***	South Africa-USA
ASV10205	2.49018	0.187724	3.69e-40	8.82e-39	k__Bacteria	p__Firmicutes	c__Bacilli	o__Erysipelotrichales	f__Erysipelotrichaceae	Holdemanella	NA	ASV10205_Holdemanella	2.12224	2.85812	***	South Africa-USA
ASV10394	1.72318	0.135194	3.28e-37	6.54e-36	k__Bacteria	p__Firmicutes	c__Bacilli	o__Erysipelotrichales	f__Erysipelotrichaceae	Erysipelotrichaceae_UCG-006	NA	ASV10394_Erysipelotrichaceae_UCG-006	1.4582	1.98816	***	South Africa-USA
ASV10408	2.76767	0.183559	2.27e-51	1.35e-49	k__Bacteria	p__Firmicutes	c__Bacilli	o__Erysipelotrichales	f__Erysipelotrichaceae	Solobacterium	NA	ASV10408_Solobacterium	2.4079	3.12745	***	South Africa-USA
ASV10605	2.53337	0.202865	8.68e-36	1.6e-34	k__Bacteria	p__Firmicutes	c__Bacilli	o__Erysipelotrichales	f__Erysipelatoclostridiaceae	Catenibacterium	NA	ASV10605_Catenibacterium	2.13576	2.93099	***	South Africa-USA
ASV11827	2.45669	0.132758	1.88e-76	2.24e-74	k__Bacteria	p__Firmicutes	c__Clostridia	o__Lachnospirales	f__Lachnospiraceae	Oribacterium	NA	ASV11827_Oribacterium	2.19649	2.7169	***	South Africa-USA
ASV13009	2.10912	0.185795	7.26e-30	9.64e-29	k__Bacteria	p__Firmicutes	c__Clostridia	o__Lachnospirales	f__Lachnospiraceae	Marvinbryantia	NA	ASV13009_Marvinbryantia	1.74497	2.47328	***	South Africa-USA
ASV2718	2.34637	0.166111	2.65e-45	9.05e-44	k__Bacteria	p__Firmicutes	c__Bacilli	o__RF39	f__RF39	RF39	NA	ASV2718_Bacilli_RF39	2.02079	2.67194	***	South Africa-USA
ASV3819	2.33027	0.1989	1.06e-31	1.58e-30	k__Bacteria	p__Firmicutes	c__Clostridia	o__Peptostreptococcales-Tissierellales	f__Anaerovoracaceae	Mogibacterium	NA	ASV3819_Mogibacterium	1.94042	2.72011	***	South Africa-USA
ASV3936	1.90229	0.179733	3.54e-26	4.23e-25	k__Bacteria	p__Firmicutes	c__Clostridia	o__Peptococcales	f__Peptococcaceae	Peptococcus	NA	ASV3936_Peptococcus	1.55002	2.25457	***	South Africa-USA
ASV4386	1.90386	0.165551	1.32e-30	1.85e-29	k__Bacteria	p__Firmicutes	c__Clostridia	o__Oscillospirales	f__Oscillospiraceae	UCG-005	NA	ASV4386_Oscillospiraceae_UCG-005	1.57938	2.22834	***	South Africa-USA
ASV5204	1.94606	0.144299	1.88e-41	5e-40	k__Bacteria	p__Actinobacteriota	c__Coriobacteriia	o__Coriobacteriales	f__Atopobiaceae	Atopobiaceae Family	NA	ASV5204_Atopobiaceae	1.66323	2.22888	***	South Africa-USA
ASV5343	2.36216	0.164745	1.26e-46	5.03e-45	k__Bacteria	p__Actinobacteriota	c__Coriobacteriia	o__Coriobacteriales	f__Atopobiaceae	Libanicoccus	NA	ASV5343_Libanicoccus	2.03926	2.68506	***	South Africa-USA
ASV5363	2.95542	0.141775	1.66e-96	3.97e-94	k__Bacteria	p__Actinobacteriota	c__Coriobacteriia	o__Coriobacteriales	f__Atopobiaceae	Olsenella	NA	ASV5363_Olsenella	2.67754	3.2333	***	South Africa-USA
ASV5436	2.30674	0.165233	2.71e-44	8.1e-43	k__Bacteria	p__Actinobacteriota	c__Coriobacteriia	o__Coriobacteriales	f__Eggerthellaceae	Senegalimassilia	NA	ASV5436_Senegalimassilia	1.98289	2.6306	***	South Africa-USA
ASV5468	2.48705	0.167377	6.09e-50	2.91e-48	k__Bacteria	p__Actinobacteriota	c__Coriobacteriia	o__Coriobacteriales	f__Eggerthellaceae	Enterorhabdus	NA	ASV5468_Enterorhabdus	2.15899	2.81511	***	South Africa-USA
ASV7570	1.49863	0.152225	7.21e-23	6.63e-22	k__Bacteria	p__Firmicutes	c__Clostridia	o__Lachnospirales	f__Lachnospiraceae	Butyrivibrio	NA	ASV7570_Butyrivibrio	1.20027	1.79699	***	South Africa-USA
ASV7920	1.41544	0.149018	2.13e-21	1.7e-20	k__Bacteria	p__Firmicutes	c__Clostridia	o__Lachnospirales	f__Lachnospiraceae	Lachnospiraceae_NK3A20_group	NA	ASV7920_Lachnospiraceae_NK3A20	1.12336	1.70751	***	South Africa-USA
ASV8198	1.49012	0.153199	2.32e-22	2.05e-21	k__Bacteria	p__Firmicutes	c__Clostridia	o__Peptostreptococcales-Tissierellales	f__Peptostreptococcaceae	Romboutsia	NA	ASV8198_Romboutsia	1.18985	1.79039	***	South Africa-USA
ASV8385	1.51173	0.259272	5.52e-09	1.58e-08	k__Bacteria	p__Firmicutes	c__Clostridia	o__Oscillospirales	f__Ruminococcaceae	CAG-352	NA	ASV8385_Ruminococcaceae_CAG-352	1.00356	2.01991	***	South Africa-USA
ASV8819	1.68203	0.160541	1.1e-25	1.19e-24	k__Bacteria	p__Firmicutes	c__Clostridia	o__Oscillospirales	f__UCG-010	UCG-010	NA	ASV8819_Oscillospirales_UCG-010	1.36737	1.99669	***	South Africa-USA
ASV884	1.72331	0.179362	7.4e-22	6.31e-21	k__Bacteria	p__Bacteroidota	c__Bacteroidia	o__Bacteroidales	f__Prevotellaceae	Prevotella	NA	ASV884_Prevotella	1.37176	2.07486	***	South Africa-USA
ASV9733	2.59012	0.141242	4.11e-75	3.27e-73	k__Bacteria	p__Firmicutes	c__Clostridia	o__Clostridiales	f__Clostridiaceae	Clostridium_sensu_stricto_1	NA	ASV9733_Clostridium_ss1	2.31328	2.86695	***	South Africa-USA
ASV11529	-1.47266	0.145868	5.76e-24	5.99e-23	k__Bacteria	p__Firmicutes	c__Clostridia	o__Lachnospirales	f__Lachnospiraceae	Eisenbergiella	NA	ASV11529_Eisenbergiella	-1.75857	-1.18676	***	South Africa-USA
ASV1716	-1.4537	0.1576	2.86e-20	2.14e-19	k__Bacteria	p__Bacteroidota	c__Bacteroidia	o__Bacteroidales	f__Rikenellaceae	Alistipes	NA	ASV1716_Alistipes	-1.7626	-1.14481	***	South Africa-USA
ASV5405	-1.64416	0.137923	9.21e-33	1.57e-31	k__Bacteria	p__Actinobacteriota	c__Coriobacteriia	o__Coriobacteriales	f__Eggerthellaceae	Adlercreutzia	NA	ASV5405_Adlercreutzia	-1.91449	-1.37383	***	South Africa-USA
ASV8650	-1.56723	0.11888	1.09e-39	2.38e-38	k__Bacteria	p__Firmicutes	c__Clostridia	o__Oscillospirales	f__Ruminococcaceae	DTU089	NA	ASV8650_Ruminococcaceae_DTU089	-1.80023	-1.33422	***	South Africa-USA
Supplementary Fig1c
asv	log_fold_change	se	p_val	q_val	Kingdom	Phylum	Class	Order	Family	Genus	Species	Taxa	ci_low	ci_up	star	type
ASV10084	2.85765	0.179739	6.45e-57	2.2e-55	k__Bacteria	p__Firmicutes	c__Clostridia	o__Clostridia_UCG-014	f__Clostridia_UCG-014	Clostridia_UCG-014	NA	ASV10084_Clostridia_UCG-014	2.50536	3.20993	***	Jamaica-USA
ASV10646	1.94955	0.206961	4.51e-21	2.45e-20	k__Bacteria	p__Firmicutes	c__Negativicutes	o__Veillonellales-Selenomonadales	f__Veillonellaceae	Dialister	NA	ASV10646_Dialister	1.54391	2.35519	***	Jamaica-USA
ASV10945	1.96981	0.158045	1.18e-35	1.76e-34	k__Bacteria	p__Firmicutes	c__Negativicutes	o__Veillonellales-Selenomonadales	f__Veillonellaceae	Veillonella	NA	ASV10945_Veillonella	1.66004	2.27958	***	Jamaica-USA
ASV11010	1.77791	0.18329	3.01e-22	1.76e-21	k__Bacteria	p__Firmicutes	c__Negativicutes	o__Acidaminococcales	f__Acidaminococcaceae	Phascolarctobacterium	NA	ASV11010_Phascolarctobacterium	1.41866	2.13716	***	Jamaica-USA
ASV1512	2.61565	0.154683	3.81e-64	1.82e-62	k__Bacteria	p__Bacteroidota	c__Bacteroidia	o__Bacteroidales	f__Muribaculaceae	Muribaculaceae	NA	ASV1512_Muribaculaceae	2.31247	2.91883	***	Jamaica-USA
ASV165	1.71184	0.172281	2.89e-23	1.77e-22	k__Bacteria	p__Proteobacteria	c__Gammaproteobacteria	o__Pasteurellales	f__Pasteurellaceae	Haemophilus	NA	ASV165_Haemophilus	1.37417	2.04951	***	Jamaica-USA
ASV1716	1.40787	0.157175	3.33e-19	1.62e-18	k__Bacteria	p__Bacteroidota	c__Bacteroidia	o__Bacteroidales	f__Rikenellaceae	Alistipes	NA	ASV1716_Alistipes	1.09981	1.71594	***	Jamaica-USA
ASV196	2.22682	0.160676	1.12e-43	2.44e-42	k__Bacteria	p__Proteobacteria	c__Gammaproteobacteria	o__Enterobacterales	f__Enterobacteriaceae	Escherichia-Shigella	NA	ASV196_Escherichia-Shigella	1.91189	2.54174	***	Jamaica-USA
ASV227	3.38559	0.16288	5.81e-96	6.95e-94	k__Bacteria	p__Proteobacteria	c__Gammaproteobacteria	o__Enterobacterales	f__Enterobacteriaceae	Enterobacteriaceae Family	NA	ASV227_Enterobacteriaceae	3.06635	3.70484	***	Jamaica-USA
ASV2346	1.91353	0.224955	1.8e-17	7.27e-17	k__Bacteria	p__Verrucomicrobiota	c__Verrucomicrobiae	o__Verrucomicrobiales	f__Akkermansiaceae	Akkermansia	NA	ASV2346_Akkermansia	1.47262	2.35444	***	Jamaica-USA
ASV2515	1.51539	0.069368	8.55e-106	2.04e-103	k__Bacteria	p__Firmicutes	c__Bacilli	o__Bacillales	f__Bacillaceae	Bacillus	NA	ASV2515_Bacillus	1.37943	1.65135	***	Jamaica-USA
ASV2564	1.53555	0.076608	2.27e-89	1.81e-87	k__Bacteria	p__Firmicutes	c__Bacilli	o__Staphylococcales	f__Staphylococcaceae	Staphylococcus	NA	ASV2564_Staphylococcus	1.38539	1.6857	***	Jamaica-USA
ASV2718	2.92466	0.161419	2.28e-73	1.36e-71	k__Bacteria	p__Firmicutes	c__Bacilli	o__RF39	f__RF39	RF39	NA	ASV2718_Bacilli_RF39	2.60827	3.24104	***	Jamaica-USA
ASV4386	2.29813	0.152017	1.24e-51	3.71e-50	k__Bacteria	p__Firmicutes	c__Clostridia	o__Oscillospirales	f__Oscillospiraceae	UCG-005	NA	ASV4386_Oscillospiraceae_UCG-005	2.00017	2.59608	***	Jamaica-USA
ASV4621	1.88144	0.132618	1.1e-45	2.64e-44	k__Bacteria	p__Firmicutes	c__Clostridia	o__Oscillospirales	f__Oscillospiraceae	UCG-003	NA	ASV4621_Oscillospiraceae_UCG-003	1.62151	2.14137	***	Jamaica-USA
ASV4633	2.22722	0.154113	2.44e-47	6.48e-46	k__Bacteria	p__Firmicutes	c__Clostridia	o__Oscillospirales	f__Oscillospiraceae	UCG-002	NA	ASV4633_Oscillospiraceae_UCG-002	1.92515	2.52928	***	Jamaica-USA
ASV551	1.73479	0.158341	6.22e-28	4.95e-27	k__Bacteria	p__Bacteroidota	c__Bacteroidia	o__Bacteroidales	f__Bacteroidaceae	Bacteroides	NA	ASV551_Bacteroides	1.42444	2.04514	***	Jamaica-USA
ASV5592	1.67967	0.148627	1.29e-29	1.14e-28	k__Bacteria	p__Firmicutes	c__Clostridia	o__Oscillospirales	f__[Eubacterium]_coprostanoligenes_group	[Eubacterium]_coprostanoligenes_group	NA	ASV5592_[Eubacterium]_coprostanoligenes	1.38836	1.97098	***	Jamaica-USA
ASV6437	1.94379	0.149427	1.1e-38	2.02e-37	k__Bacteria	p__Firmicutes	c__Clostridia	o__Lachnospirales	f__Lachnospiraceae	Lachnospira	NA	ASV6437_Lachnospira	1.65091	2.23666	***	Jamaica-USA
ASV6498	1.80294	0.159781	1.58e-29	1.35e-28	k__Bacteria	p__Firmicutes	c__Clostridia	o__Lachnospirales	f__Lachnospiraceae	[Eubacterium]_eligens_group	NA	ASV6498_[Eubacterium]_eligens	1.48977	2.11611	***	Jamaica-USA
ASV7374	1.46304	0.153579	1.63e-21	9.06e-21	k__Bacteria	p__Firmicutes	c__Clostridia	o__Lachnospirales	f__Lachnospiraceae	[Eubacterium]_ruminantium_group	NA	ASV7374_[Eubacterium]_ruminantium	1.16203	1.76406	***	Jamaica-USA
ASV8385	1.63249	0.260101	3.47e-10	8.63e-10	k__Bacteria	p__Firmicutes	c__Clostridia	o__Oscillospirales	f__Ruminococcaceae	CAG-352	NA	ASV8385_Ruminococcaceae_CAG-352	1.12269	2.14229	***	Jamaica-USA
ASV8819	1.7653	0.155807	9.32e-30	9.28e-29	k__Bacteria	p__Firmicutes	c__Clostridia	o__Oscillospirales	f__UCG-010	UCG-010	NA	ASV8819_Oscillospirales_UCG-010	1.45991	2.07068	***	Jamaica-USA
ASV884	2.09741	0.180691	3.76e-31	4.28e-30	k__Bacteria	p__Bacteroidota	c__Bacteroidia	o__Bacteroidales	f__Prevotellaceae	Prevotella	NA	ASV884_Prevotella	1.74326	2.45157	***	Jamaica-USA
ASV9465	1.85047	0.15484	6.42e-33	8.08e-32	k__Bacteria	p__Firmicutes	c__Clostridia	o__Christensenellales	f__Christensenellaceae	Christensenellaceae_R-7_group	NA	ASV9465_Christensenellaceae_R-7	1.54698	2.15395	***	Jamaica-USA
ASV9733	1.45284	0.133239	1.1e-27	8.5e-27	k__Bacteria	p__Firmicutes	c__Clostridia	o__Clostridiales	f__Clostridiaceae	Clostridium_sensu_stricto_1	NA	ASV9733_Clostridium_ss1	1.1917	1.71399	***	Jamaica-USA
ASV12822	-1.43571	0.115553	1.92e-35	2.7e-34	k__Bacteria	p__Firmicutes	c__Clostridia	o__Lachnospirales	f__Lachnospiraceae	Blautia	NA	ASV12822_Blautia	-1.6622	-1.20923	***	Jamaica-USA
Supplementary Fig1d
asv	log_fold_change	se	p_val	q_val	Kingdom	Phylum	Class	Order	Family	Genus	Species	Taxa	ci_low	ci_up	star	type
ASV165	1.52455	0.166885	6.52e-20	7.42e-19	k__Bacteria	p__Proteobacteria	c__Gammaproteobacteria	o__Pasteurellales	f__Pasteurellaceae	Haemophilus	NA	ASV165_Haemophilus	1.19745	1.85164	***	Seychelles-USA
ASV5363	1.98887	0.146326	4.46e-42	2.67e-40	k__Bacteria	p__Actinobacteriota	c__Coriobacteriia	o__Coriobacteriales	f__Atopobiaceae	Olsenella	NA	ASV5363_Olsenella	1.70207	2.27567	***	Seychelles-USA
ASV10349	-1.7507	0.128189	1.83e-42	1.46e-40	k__Bacteria	p__Firmicutes	c__Bacilli	o__Erysipelotrichales	f__Erysipelotrichaceae	[Clostridium]_innocuum_group	NA	ASV10349_[Clostridium]_innocuum	-2.00195	-1.49945	***	Seychelles-USA
ASV10514	-1.75624	0.167793	1.23e-25	2.45e-24	k__Bacteria	p__Firmicutes	c__Bacilli	o__Erysipelotrichales	f__Erysipelatoclostridiaceae	Erysipelatoclostridium	NA	ASV10514_Erysipelatoclostridium	-2.08512	-1.42737	***	Seychelles-USA
ASV11120	-1.53422	0.143081	7.96e-27	2e-25	k__Bacteria	p__Firmicutes	c__Clostridia	o__Lachnospirales	f__Lachnospiraceae	Anaerostipes	NA	ASV11120_Anaerostipes	-1.81466	-1.25378	***	Seychelles-USA
ASV11364	-1.46066	0.176949	1.52e-16	1.35e-15	k__Bacteria	p__Firmicutes	c__Clostridia	o__Lachnospirales	f__Lachnospiraceae	Sellimonas	NA	ASV11364_Sellimonas	-1.80748	-1.11384	***	Seychelles-USA
ASV11529	-1.84504	0.129766	7.07e-46	8.44e-44	k__Bacteria	p__Firmicutes	c__Clostridia	o__Lachnospirales	f__Lachnospiraceae	Eisenbergiella	NA	ASV11529_Eisenbergiella	-2.09938	-1.5907	***	Seychelles-USA
ASV1853	-1.40769	0.145467	3.77e-22	5.64e-21	k__Bacteria	p__Bacteroidota	c__Bacteroidia	o__Bacteroidales	f__Tannerellaceae	Parabacteroides	NA	ASV1853_Parabacteroides	-1.6928	-1.12257	***	Seychelles-USA
ASV551	-1.53561	0.169486	1.3e-19	1.35e-18	k__Bacteria	p__Bacteroidota	c__Bacteroidia	o__Bacteroidales	f__Bacteroidaceae	Bacteroides	NA	ASV551_Bacteroides	-1.8678	-1.20342	***	Seychelles-USA
ASV5519	-1.53941	0.162602	2.87e-21	3.61e-20	k__Bacteria	p__Actinobacteriota	c__Coriobacteriia	o__Coriobacteriales	f__Eggerthellaceae	Eggerthella	NA	ASV5519_Eggerthella	-1.85811	-1.22071	***	Seychelles-USA
ASV6820	-1.62161	0.122714	7.23e-40	3.46e-38	k__Bacteria	p__Firmicutes	c__Clostridia	o__Oscillospirales	f__Ruminococcaceae	UBA1819	NA	ASV6820_Ruminococcaceae_UBA1819	-1.86212	-1.38109	***	Seychelles-USA
ASV7981	-1.55226	0.144829	8.39e-27	2e-25	k__Bacteria	p__Firmicutes	c__Clostridia	o__Lachnospirales	f__Lachnospiraceae	Lachnoclostridium	NA	ASV7981_Lachnoclostridium	-1.83613	-1.2684	***	Seychelles-USA
ASV8565	-2.12672	0.115697	1.84e-75	4.4e-73	k__Bacteria	p__Firmicutes	c__Clostridia	o__Oscillospirales	f__Ruminococcaceae	Incertae_Sedis	NA	ASV8565_Ruminococcaceae	-2.35348	-1.89995	***	Seychelles-USA
[truncated: 5,000 more columns]

## Sheet: Supplementary Fig.2
Abundance of top 30 features identified by random forest analysis for country (Supplementary Fig 2a) and obesity status (Supplementary Fig, 2b). n= 1694 samples
Supplementary Fig. 2a																Supplementary Fig. 2b
	USA	South Africa	Ghana	Jamaica	Seychelles	Kingdom	Phylum	Class	Order	Family	Genus						Obese	non-Obese	Kingdom	Phylum	Class	Order	Family	Genus
ASV175	2527	3989	12121	481	6674	k__Bacteria	p__Proteobacteria	c__Gammaproteobacteria	o__Pasteurellales	f__Pasteurellaceae	g__Haemophilus					ASV196	2955613	3377333	k__Bacteria	p__Proteobacteria	c__Gammaproteobacteria	o__Enterobacterales	f__Enterobacteriaceae	g__Escherichia-Shigella
ASV227	403456	119477	698462	2830659	497753	k__Bacteria	p__Proteobacteria	c__Gammaproteobacteria	o__Enterobacterales	f__Enterobacteriaceae	Enterobacteriaceae Family					ASV884	3502664	5780054	k__Bacteria	p__Bacteroidota	c__Bacteroidia	o__Bacteroidales	f__Prevotellaceae	g__Prevotella
ASV921	220496	801557	2695876	1876500	117583	k__Bacteria	p__Bacteroidota	c__Bacteroidia	o__Bacteroidales	f__Prevotellaceae	g__Prevotella					ASV921	1686387	4025625	k__Bacteria	p__Bacteroidota	c__Bacteroidia	o__Bacteroidales	f__Prevotellaceae	g__Prevotella
ASV1451	536	125	409	7240	586	k__Bacteria	p__Bacteroidota	c__Bacteroidia	o__Bacteroidales	f__Muribaculaceae	g__Muribaculaceae					ASV2121	2898453	4839392	k__Bacteria	p__Actinobacteriota	c__Actinobacteria	o__Bifidobacteriales	f__Bifidobacteriaceae	g__Bifidobacterium
ASV1568	444	101	287	5594	473	k__Bacteria	p__Bacteroidota	c__Bacteroidia	o__Bacteroidales	f__Muribaculaceae	g__Muribaculaceae					ASV2136	12889468	16702893	k__Bacteria	p__Actinobacteriota	c__Actinobacteria	o__Bifidobacteriales	f__Bifidobacteriaceae	g__Bifidobacterium
ASV1570	98	32	86	1407	109	k__Bacteria	p__Bacteroidota	c__Bacteroidia	o__Bacteroidales	f__Muribaculaceae	g__Muribaculaceae					ASV2533	703053	683181	k__Bacteria	p__Firmicutes	c__Bacilli	o__Lactobacillales	f__Enterococcaceae	g__Enterococcus
ASV1611	514	126	375	6729	603	k__Bacteria	p__Bacteroidota	c__Bacteroidia	o__Bacteroidales	f__Muribaculaceae	g__Muribaculaceae					ASV3031	57778	22787	k__Bacteria	p__Firmicutes	c__Bacilli	o__Lactobacillales	f__Lactobacillaceae	g__Lactobacillus
ASV1709	115	35	73	1276	122	k__Bacteria	p__Bacteroidota	c__Bacteroidia	o__Bacteroidales	f__Rikenellaceae	g__Alistipes					ASV3232	1234448	1779875	k__Bacteria	p__Firmicutes	c__Bacilli	o__Lactobacillales	f__Streptococcaceae	g__Streptococcus
ASV2372	214	44	156	2706	206	k__Bacteria	p__Deferribacterota	c__Deferribacteres	o__Deferribacterales	f__Deferribacteraceae	g__Mucispirillum					ASV3240	397146	442073	k__Bacteria	p__Firmicutes	c__Bacilli	o__Lactobacillales	f__Streptococcaceae	g__Streptococcus
ASV2515	1610	2064	1990	17129	1986	k__Bacteria	p__Firmicutes	c__Bacilli	o__Bacillales	f__Bacillaceae	g__Bacillus					ASV3248	230324	519666	k__Bacteria	p__Firmicutes	c__Bacilli	o__Lactobacillales	f__Streptococcaceae	g__Streptococcus
ASV3067	4599	57829	112431	22918	189104	k__Bacteria	p__Firmicutes	c__Bacilli	o__Lactobacillales	f__Leuconostocaceae	g__Weissella					ASV4488	154584	106781	k__Bacteria	p__Firmicutes	c__Clostridia	o__Oscillospirales	f__Oscillospiraceae	g__NK4A214_group
ASV3300	35231	74938	877622	19855	24487	k__Bacteria	p__Firmicutes	c__Bacilli	o__Lactobacillales	f__Streptococcaceae	g__Streptococcus					ASV5243	1743254	2229697	k__Bacteria	p__Actinobacteriota	c__Coriobacteriia	o__Coriobacteriales	f__Coriobacteriaceae	g__Collinsella
ASV3717	4038	51979	18696	11037	12877	k__Bacteria	p__Firmicutes	c__Clostridia	o__Peptostreptococcales-Tissierellales	f__Anaerovoracaceae	g__Family_XIII_AD3011_group					ASV5436	205875	350807	k__Bacteria	p__Actinobacteriota	c__Coriobacteriia	o__Coriobacteriales	f__Eggerthellaceae	g__Senegalimassilia
ASV3819	128411	634585	80679	95541	88521	k__Bacteria	p__Firmicutes	c__Clostridia	o__Peptostreptococcales-Tissierellales	f__Anaerovoracaceae	g__Mogibacterium					ASV5592	803889	653723	k__Bacteria	p__Firmicutes	c__Clostridia	o__Oscillospirales	f__[Eubacterium]_coprostanoligenes_group	g__[Eubacterium]_coprostanoligenes_group
ASV4704	1335	64535	51158	19263	5048	k__Bacteria	p__Firmicutes	c__Clostridia	o__Oscillospirales	f__Oscillospiraceae	g__UCG-005					ASV6533	39532	32090	k__Bacteria	p__Firmicutes	c__Clostridia	o__Lachnospirales	f__Lachnospiraceae	g__Lachnospira
ASV4706	166	33166	79979	7620	1227	k__Bacteria	p__Firmicutes	c__Clostridia	o__Oscillospirales	f__Oscillospiraceae	g__UCG-005					ASV6612	1033932	1273708	k__Bacteria	p__Firmicutes	c__Clostridia	o__Lachnospirales	f__Lachnospiraceae	g__[Eubacterium]_hallii_group
ASV4733	829	48310	113434	12248	2404	k__Bacteria	p__Firmicutes	c__Clostridia	o__Oscillospirales	f__Oscillospiraceae	g__UCG-005					ASV6647	584115	733945	k__Bacteria	p__Firmicutes	c__Clostridia	o__Lachnospirales	f__Lachnospiraceae	g__[Eubacterium]_hallii_group
ASV6820	47500	25865	10352	106909	12871	k__Bacteria	p__Firmicutes	c__Clostridia	o__Oscillospirales	f__Ruminococcaceae	g__UBA1819					ASV6694	160095	185353	k__Bacteria	p__Firmicutes	c__Clostridia	o__Oscillospirales	f__Butyricicoccaceae	g__Butyricicoccus
ASV7759	0	427	7454	7726	58	k__Bacteria	p__Firmicutes	c__Clostridia	o__Lachnospirales	f__Lachnospiraceae	g__Lachnospiraceae Family					ASV6738	80015	170308	k__Bacteria	p__Firmicutes	c__Clostridia	o__Oscillospirales	f__Butyricicoccaceae	g__Butyricicoccus
ASV8171	93121	169691	201151	54862	43364	k__Bacteria	p__Firmicutes	c__Clostridia	o__Peptostreptococcales-Tissierellales	f__Peptostreptococcaceae	g__Intestinibacter					ASV6915	2054965	2860346	k__Bacteria	p__Firmicutes	c__Clostridia	o__Oscillospirales	f__Ruminococcaceae	g__Subdoligranulum
ASV8601	67612	14569	10106	25312	4630	k__Bacteria	p__Firmicutes	c__Clostridia	o__Oscillospirales	f__Ruminococcaceae	g__Incertae_Sedis					ASV7064	3462576	3781332	k__Bacteria	p__Firmicutes	c__Clostridia	o__Oscillospirales	f__Ruminococcaceae	g__Subdoligranulum
ASV9699	9440	156184	307089	40374	20216	k__Bacteria	p__Firmicutes	c__Clostridia	o__Clostridiales	f__Clostridiaceae	g__Clostridium_sensu_stricto_1					ASV8198	1490825	1958206	k__Bacteria	p__Firmicutes	c__Clostridia	o__Peptostreptococcales-Tissierellales	f__Peptostreptococcaceae	g__Romboutsia
ASV9733	15049	479538	505953	401832	112510	k__Bacteria	p__Firmicutes	c__Clostridia	o__Clostridiales	f__Clostridiaceae	g__Clostridium_sensu_stricto_1					ASV9714	465184	704235	k__Bacteria	p__Firmicutes	c__Clostridia	o__Clostridiales	f__Clostridiaceae	g__Clostridium_sensu_stricto_1
ASV10610	2	1414	8168	15	8	k__Bacteria	p__Firmicutes	c__Bacilli	o__Erysipelotrichales	f__Erysipelatoclostridiaceae	g__Erysipelatoclostridium					ASV10479	805989	1686604	k__Bacteria	p__Firmicutes	c__Bacilli	o__Erysipelotrichales	f__Erysipelatoclostridiaceae	g__Erysipelotrichaceae_UCG-003
ASV10875	25448	316426	63556	1651410	141122	k__Bacteria	p__Firmicutes	c__Negativicutes	o__Veillonellales-Selenomonadales	f__Veillonellaceae	g__Megasphaera					ASV10945	400586	205276	k__Bacteria	p__Firmicutes	c__Negativicutes	o__Veillonellales-Selenomonadales	f__Veillonellaceae	g__Veillonella
ASV11252	2	8556	51836	559	4	k__Bacteria	p__Firmicutes	c__Clostridia	o__Lachnospirales	f__Lachnospiraceae	g__Coprococcus					ASV11476	3021300	3606186	k__Bacteria	p__Firmicutes	c__Clostridia	o__Lachnospirales	f__Lachnospiraceae	g__Dorea
ASV12317	92	24	62	1200	104	k__Bacteria	p__Firmicutes	c__Clostridia	o__Lachnospirales	f__Lachnospiraceae	g__Lachnospiraceae Family					ASV11946	11056438	12795932	k__Bacteria	p__Firmicutes	c__Clostridia	o__Lachnospirales	f__Lachnospiraceae	g__Agathobacter
ASV12397	3930	53708	87798	11571	16351	k__Bacteria	p__Firmicutes	c__Clostridia	o__Lachnospirales	f__Lachnospiraceae	g__Marvinbryantia					ASV12561	4526088	5421812	k__Bacteria	p__Firmicutes	c__Clostridia	o__Lachnospirales	f__Lachnospiraceae	g__Blautia
ASV12951	12	9930	20505	34	84	k__Bacteria	p__Firmicutes	c__Clostridia	o__Lachnospirales	f__Lachnospiraceae	g__Oribacterium					ASV12630	1138154	1514151	k__Bacteria	p__Firmicutes	c__Clostridia	o__Lachnospirales	f__Lachnospiraceae	g__Blautia
ASV13005	1154	817	44185	2553	76	k__Bacteria	p__Firmicutes	c__Clostridia	o__Lachnospirales	f__Lachnospiraceae	g__Lachnospiraceae Family					ASV12822	10666229	15170471	k__Bacteria	p__Firmicutes	c__Clostridia	o__Lachnospirales	f__Lachnospiraceae	g__Blautia

## Sheet: Supplementary Fig.3
Differentially abundant predicted Metacyc pathways among countries (Supplementary Fig. 3a) or obesity status (Supplementary Fig. 3b) or between obese and non-obes in Jamaica (Supplementary Fig. 3c) by Ancombc. Tests adjusted for age, sex, country (obesity status), bmi (for country). Shown are representative pathways with >1.4 log fold change in at least one group for country only. se- standard er…
Supplementary Fig.3a												Supplementary Fig.3b											Supplementary Fig.3c
pathway	log_fold_change	se	p_val	q_val	ci_low	ci_up	star	type				pathway	log_fold_change	se	p_val	q_val	ci_low	ci_up	star	type			pathway	log_fold_change	se	p_val	q_val	ci_low	ci_up	star	type
3-HYDROXYPHENYLACETATE-DEGRADATION-PWY	2.9671	0.139601	3.02e-100	5.94e-99	2.69348	3.24072	***	Ghana-USA				KETOGLUCONMET-PWY	0.222692	0.07306	0.00230318	0.0419004	0.0794942	0.365889	*	non-Obese-Obese			PWY-7377	-0.51037	0.111818	5.01127e-06	0.00176898	-0.729533	-0.291208	**	non-Obese-Obese
ALL-CHORISMATE-PWY	1.58105	0.0847277	1.04e-77	8.99e-77	1.41498	1.74711	***	Ghana-USA				P162-PWY	0.199719	0.0647155	0.00202796	0.0419004	0.0728765	0.326561	*	non-Obese-Obese
ARGDEG-PWY	2.21889	0.117822	4.08e-79	3.71e-78	1.98796	2.44982	***	Ghana-USA				P281-PWY	0.219859	0.0684027	0.00130814	0.0356218	0.0857898	0.353928	*	non-Obese-Obese
AST-PWY	2.44153	0.128291	9.41e-81	9.51e-80	2.19008	2.69298	***	Ghana-USA				PWY-1622	0.487953	0.100187	1.11355e-06	0.000394196	0.291587	0.684319	***	non-Obese-Obese
CATECHOL-ORTHO-CLEAVAGE-PWY	2.93124	0.131274	1.92e-110	9.73e-109	2.67394	3.18854	***	Ghana-USA				PWY-4984	0.18524	0.0591715	0.00174467	0.0386693	0.0692643	0.301216	*	non-Obese-Obese
ECASYN-PWY	2.07186	0.118722	3.37e-68	2.34e-67	1.83916	2.30455	***	Ghana-USA				PWY-5154	0.177319	0.0512784	0.000544266	0.0291578	0.0768134	0.277825	*	non-Obese-Obese
ENTBACSYN-PWY	1.97615	0.104222	3.58e-80	3.52e-79	1.77187	2.18042	***	Ghana-USA				PWY-5345	0.150771	0.048169	0.00174777	0.0386693	0.0563601	0.245183	*	non-Obese-Obese
FASYN-INITIAL-PWY	1.95259	0.1005	4.41e-84	5.38e-83	1.75561	2.14957	***	Ghana-USA				PWY-5532	0.267085	0.0848637	0.0016483	0.0386693	0.100752	0.433418	*	non-Obese-Obese
GALLATE-DEGRADATION-I-PWY	3.0822	0.139761	8.86e-108	3.49e-106	2.80827	3.35613	***	Ghana-USA				PWY-5855	0.171403	0.0571825	0.00272234	0.0419004	0.0593249	0.283481	*	non-Obese-Obese
GALLATE-DEGRADATION-II-PWY	3.06428	0.141969	2.53e-103	6.41e-102	2.78602	3.34254	***	Ghana-USA				PWY-5856	0.171403	0.0571825	0.00272234	0.0419004	0.0593249	0.283481	*	non-Obese-Obese
GLYCOL-GLYOXDEG-PWY	1.45854	0.0947754	1.93e-53	1.05e-52	1.27278	1.6443	***	Ghana-USA				PWY-5857	0.171403	0.0571825	0.00272234	0.0419004	0.0593249	0.283481	*	non-Obese-Obese
GLYCOLYSIS-TCA-GLYOX-BYPASS	1.83068	0.0938363	9.15e-85	1.25e-83	1.64676	2.0146	***	Ghana-USA				PWY-6572	0.327422	0.101725	0.00128775	0.0356218	0.128041	0.526804	*	non-Obese-Obese
GLYOXYLATE-BYPASS	1.84441	0.0980281	5.68e-79	5.02e-78	1.65228	2.03655	***	Ghana-USA				PWY-6708	0.171403	0.0571825	0.00272234	0.0419004	0.0593249	0.283481	*	non-Obese-Obese
GOLPDLCAT-PWY	1.52799	0.105405	1.28e-47	6.28e-47	1.3214	1.73458	***	Ghana-USA				PWY-6969	0.131838	0.0402511	0.00105515	0.0356218	0.052946	0.21073	*	non-Obese-Obese
HCAMHPDEG-PWY	2.20998	0.122353	6.31e-73	4.56e-72	1.97017	2.44979	***	Ghana-USA				PWY-7090	0.292397	0.0860064	0.000674563	0.0298494	0.123825	0.46097	*	non-Obese-Obese
HEME-BIOSYNTHESIS-II	1.41194	0.0661617	4.76e-101	9.92e-100	1.28226	1.54161	***	Ghana-USA				PWY-7332	0.279422	0.0788154	0.000392204	0.0291578	0.124944	0.433901	*	non-Obese-Obese
KDO-NAGLIPASYN-PWY	2.22302	0.101076	3.31e-107	1.17e-105	2.02492	2.42113	***	Ghana-USA				PWY-7377	-0.18462	0.0503478	0.000245504	0.0291578	-0.283302	-0.0859388	*	non-Obese-Obese
LEU-DEG2-PWY	1.79707	0.143981	9.44e-36	3.8e-35	1.51487	2.07928	***	Ghana-USA				PWY0-1261	0.144203	0.0445393	0.00120511	0.0356218	0.0569064	0.231501	*	non-Obese-Obese
METHGLYUT-PWY	1.33536	0.121795	5.7e-28	2.06e-27	1.09664	1.57408	***	Ghana-USA				PWY0-1533	0.152966	0.0505449	0.00247534	0.0419004	0.053898	0.252034	*	non-Obese-Obese
METHYLGALLATE-DEGRADATION-PWY	3.17476	0.143075	4.35e-109	1.92e-107	2.89433	3.45518	***	Ghana-USA				PWY0-41	0.256927	0.0702388	0.000254291	0.0291578	0.119258	0.394595	*	non-Obese-Obese
ORNARGDEG-PWY	2.21889	0.117822	4.08e-79	3.71e-78	1.98796	2.44982	***	Ghana-USA				PWY0-845	0.197938	0.0574999	0.000576566	0.0291578	0.0852381	0.310638	*	non-Obese-Obese
ORNDEG-PWY	2.17169	0.117782	6.48e-76	5.46e-75	1.94084	2.40254	***	Ghana-USA				PYRIDOXSYN-PWY	0.199102	0.0591641	0.000764752	0.0300802	0.0831402	0.315063	*	non-Obese-Obese
PPGPPMET-PWY	2.44192	0.111208	7.25e-107	2.33e-105	2.22395	2.65988	***	Ghana-USA				TCA	0.125324	0.0361683	0.000530218	0.0291578	0.0544336	0.196214	*	non-Obese-Obese
PROTOCATECHUATE-ORTHO-CLEAVAGE-PWY	2.94527	0.134744	6.48e-106	1.91e-104	2.68118	3.20937	***	Ghana-USA				UBISYN-PWY	0.168111	0.056667	0.00301061	0.0444065	0.057044	0.279179	*	non-Obese-Obese
PWY-3781	1.71482	0.129336	4.02e-40	1.69e-39	1.46133	1.96832	***	Ghana-USA
PWY-5088	1.90198	0.12669	6.05e-51	3.02e-50	1.65367	2.15029	***	Ghana-USA
PWY-5507	1.75243	0.182774	8.98e-22	2.65e-21	1.3942	2.11067	***	Ghana-USA
PWY-6165	-2.39174	0.152694	2.68e-55	1.48e-54	-2.69102	-2.09246	***	Ghana-USA
PWY-6562	3.10516	0.143934	3.18e-103	7.52e-102	2.82305	3.38727	***	Ghana-USA
PWY-6572	-1.42856	0.153822	1.59e-20	4.46e-20	-1.73005	-1.12707	***	Ghana-USA
PWY-6876	2.44137	0.142493	8.38e-66	5.71e-65	2.16208	2.72066	***	Ghana-USA
PWY-7094	1.66242	0.156928	3.19e-26	1.09e-25	1.35484	1.97	***	Ghana-USA
PWY-7332	-2.26118	0.110984	2.85e-92	4.59e-91	-2.47871	-2.04365	***	Ghana-USA
PWY1G-0	1.64974	0.135222	3.1e-34	1.21e-33	1.38471	1.91478	***	Ghana-USA
TCA-GLYOX-BYPASS	1.92884	0.0966694	1.41e-88	2.18e-87	1.73936	2.11831	***	Ghana-USA
THREOCAT-PWY	2.26251	0.110486	3.4e-93	6.01e-92	2.04596	2.47906	***	Ghana-USA
TYRFUMCAT-PWY	1.9665	0.137012	1.02e-46	4.83e-46	1.69796	2.23505	***	Ghana-USA
UBISYN-PWY	1.4535	0.0884064	9.71e-61	6.14e-60	1.28023	1.62678	***	Ghana-USA
3-HYDROXYPHENYLACETATE-DEGRADATION-PWY	0.858133	0.145965	4.13e-09	1.92e-08	0.57204	1.14422	***	South Africa-USA
ALL-CHORISMATE-PWY	0.675258	0.0870369	8.61e-15	7.62e-14	0.504666	0.845851	***	South Africa-USA
ARGDEG-PWY	0.589729	0.124093	2.01e-06	6.14e-06	0.346507	0.832951	***	South Africa-USA
AST-PWY	0.613301	0.1326	3.74e-06	1.08e-05	0.353404	0.873197	***	South Africa-USA
CATECHOL-ORTHO-CLEAVAGE-PWY	0.779433	0.133541	5.33e-09	2.38e-08	0.517692	1.04117	***	South Africa-USA
ECASYN-PWY	0.494584	0.124005	6.65e-05	0.000167	0.251534	0.737633	***	South Africa-USA
ENTBACSYN-PWY	0.695864	0.115157	1.52e-09	8.38e-09	0.470156	0.921572	***	South Africa-USA
FASYN-INITIAL-PWY	0.641209	0.105814	1.36e-09	7.66e-09	0.433813	0.848605	***	South Africa-USA
GALLATE-DEGRADATION-I-PWY	0.661607	0.15149	1.26e-05	3.42e-05	0.364687	0.958528	***	South Africa-USA
GALLATE-DEGRADATION-II-PWY	0.66895	0.152437	1.14e-05	3.13e-05	0.370173	0.967727	***	South Africa-USA
GLYCOL-GLYOXDEG-PWY	0.468568	0.0970533	1.38e-06	4.36e-06	0.278344	0.658793	***	South Africa-USA
GLYCOLYSIS-TCA-GLYOX-BYPASS	0.865402	0.0971066	5.02e-19	7.4e-18	0.675072	1.05573	***	South Africa-USA
GLYOXYLATE-BYPASS	0.915035	0.101255	1.61e-19	2.85e-18	0.716575	1.1135	***	South Africa-USA
GOLPDLCAT-PWY	0.449851	0.119247	0.000162	0.000384	0.216126	0.683575	***	South Africa-USA
HCAMHPDEG-PWY	0.543893	0.127145	1.89e-05	4.99e-05	0.294689	0.793097	***	South Africa-USA
HEME-BIOSYNTHESIS-II	0.590207	0.0687208	8.81e-18	1.11e-16	0.455514	0.7249	***	South Africa-USA
KDO-NAGLIPASYN-PWY	0.857024	0.10784	1.91e-15	1.83e-14	0.645658	1.06839	***	South Africa-USA
LEU-DEG2-PWY	1.46663	0.150897	2.49e-22	8.02e-21	1.17087	1.76239	***	South Africa-USA
METHGLYUT-PWY	0.349641	0.122794	0.00440815	0.00917933	0.108964	0.590318	**	South Africa-USA
METHYLGALLATE-DEGRADATION-PWY	0.722259	0.155789	3.55e-06	1.03e-05	0.416912	1.02761	***	South Africa-USA
ORNARGDEG-PWY	0.589729	0.124093	2.01e-06	6.14e-06	0.346507	0.832951	***	South Africa-USA
ORNDEG-PWY	0.545381	0.123385	9.86e-06	2.73e-05	0.303546	0.787216	***	South Africa-USA
PPGPPMET-PWY	1.06724	0.121557	1.64e-18	2.23e-17	0.828985	1.30549	***	South Africa-USA
PROTOCATECHUATE-ORTHO-CLEAVAGE-PWY	0.923428	0.136091	1.16e-11	8.72e-11	0.656689	1.19017	***	South Africa-USA
PWY-3781	1.55611	0.13803	1.77e-29	8.95e-28	1.28557	1.82665	***	South Africa-USA
PWY-5088	1.924	0.11983	5.18e-58	1.83e-55	1.68913	2.15887	***	South Africa-USA
PWY-5507	1.57848	0.192791	2.67e-16	2.86e-15	1.20061	1.95635	***	South Africa-USA
PWY-6165	-0.819043	0.160373	3.27e-07	1.12e-06	-1.13337	-0.504713	***	South Africa-USA
PWY-6562	0.942915	0.16133	5.08e-09	2.33e-08	0.626707	1.25912	***	South Africa-USA
PWY-6572	-1.7238	0.152597	1.37e-29	8.07e-28	-2.02289	-1.4247	***	South Africa-USA
PWY-6876	1.77506	0.142811	1.81e-35	2.14e-33	1.49515	2.05497	***	South Africa-USA
PWY-7094	1.43686	0.160572	3.61e-19	5.55e-18	1.12213	1.75158	***	South Africa-USA
PWY-7332	-1.33418	0.109791	5.6e-34	4.96e-32	-1.54937	-1.11899	***	South Africa-USA
PWY1G-0	0.49893	0.151722	0.00100737	0.00224282	0.201556	0.796305	**	South Africa-USA
TCA-GLYOX-BYPASS	0.905154	0.0996268	1.03e-19	2.03e-18	0.709886	1.10042	***	South Africa-USA
THREOCAT-PWY	0.709196	0.117888	1.79e-09	9.6e-09	0.478137	0.940256	***	South Africa-USA
TYRFUMCAT-PWY	1.22173	0.13967	2.18e-18	2.86e-17	0.947982	1.49549	***	South Africa-USA
UBISYN-PWY	0.542689	0.0922474	4.03e-09	1.9e-08	0.361885	0.723494	***	South Africa-USA
3-HYDROXYPHENYLACETATE-DEGRADATION-PWY	2.73438	0.126388	8.46e-104	3e-102	2.48666	2.9821	***	Jamaica-USA
ALL-CHORISMATE-PWY	1.62577	0.0849819	1.4e-81	1.6e-80	1.45921	1.79234	***	Jamaica-USA
ARGDEG-PWY	2.14417	0.112963	2.44e-80	2.54e-79	1.92276	2.36557	***	Jamaica-USA
AST-PWY	2.3649	0.120629	1.41e-85	2.38e-84	2.12847	2.60133	***	Jamaica-USA
CATECHOL-ORTHO-CLEAVAGE-PWY	2.62454	0.122817	2.57e-101	7.59e-100	2.38381	2.86526	***	Jamaica-USA
ECASYN-PWY	2.09996	0.112373	6.27e-78	5.41e-77	1.87971	2.32022	***	Jamaica-USA
ENTBACSYN-PWY	1.79474	0.104944	1.44e-65	8.92e-65	1.58905	2.00043	***	Jamaica-USA
FASYN-INITIAL-PWY	1.6017	0.0991328	1.01e-58	4.91e-58	1.4074	1.796	***	Jamaica-USA
GALLATE-DEGRADATION-I-PWY	2.81623	0.130096	6.43e-104	2.53e-102	2.56125	3.07122	***	Jamaica-USA
GALLATE-DEGRADATION-II-PWY	2.83032	0.130675	4.98e-104	2.2e-102	2.5742	3.08644	***	Jamaica-USA
GLYCOL-GLYOXDEG-PWY	1.72189	0.0949937	1.97e-73	1.59e-72	1.53571	1.90808	***	Jamaica-USA
GLYCOLYSIS-TCA-GLYOX-BYPASS	1.9261	0.094865	1.19e-91	2.64e-90	1.74017	2.11204	***	Jamaica-USA
GLYOXYLATE-BYPASS	2.08681	0.102166	9.87e-93	2.33e-91	1.88657	2.28706	***	Jamaica-USA
GOLPDLCAT-PWY	1.06887	0.100451	1.93e-26	4.8e-26	0.871988	1.26576	***	Jamaica-USA
HCAMHPDEG-PWY	2.21106	0.117219	2.31e-79	2.21e-78	1.98131	2.44081	***	Jamaica-USA
HEME-BIOSYNTHESIS-II	1.15759	0.0739295	2.93e-55	1.26e-54	1.01269	1.30249	***	Jamaica-USA
KDO-NAGLIPASYN-PWY	2.03507	0.102512	1.06e-87	2.09e-86	1.83414	2.23599	***	Jamaica-USA
LEU-DEG2-PWY	2.25935	0.147513	5.95e-53	2.42e-52	1.97023	2.54848	***	Jamaica-USA
METHGLYUT-PWY	1.42715	0.118742	2.83e-33	7.7e-33	1.19441	1.65988	***	Jamaica-USA
METHYLGALLATE-DEGRADATION-PWY	2.91406	0.132927	1.59e-106	1.13e-104	2.65353	3.1746	***	Jamaica-USA
ORNARGDEG-PWY	2.14417	0.112963	2.44e-80	2.54e-79	1.92276	2.36557	***	Jamaica-USA
ORNDEG-PWY	2.1686	0.112746	1.91e-82	2.6e-81	1.94762	2.38959	***	Jamaica-USA
PPGPPMET-PWY	2.0273	0.114232	1.81e-70	1.26e-69	1.8034	2.25119	***	Jamaica-USA
PROTOCATECHUATE-ORTHO-CLEAVAGE-PWY	2.7037	0.125348	3.47e-103	1.12e-101	2.45802	2.94938	***	Jamaica-USA
PWY-3781	1.93982	0.136373	6.46e-46	2.31e-45	1.67253	2.20711	***	Jamaica-USA
PWY-5088	0.526011	0.114085	4.01e-06	6.46e-06	0.302405	0.749617	***	Jamaica-USA
PWY-5507	1.817	0.147313	5.92e-35	1.65e-34	1.52826	2.10573	***	Jamaica-USA
PWY-6165	-1.40545	0.165208	1.78e-17	3.78e-17	-1.72925	-1.08164	***	Jamaica-USA
PWY-6562	2.68346	0.137665	1.27e-84	2.04e-83	2.41363	2.95328	***	Jamaica-USA
PWY-6572	0.66445	0.161794	4.01e-05	6.1e-05	0.347334	0.981566	***	Jamaica-USA
PWY-6876	0.445333	0.139084	0.0013653	0.0018377	0.172727	0.717939	**	Jamaica-USA
PWY-7094	2.29695	0.150852	2.36e-52	9.37e-52	2.00128	2.59262	***	Jamaica-USA
PWY-7332	-1.43056	0.10624	2.5e-41	8.19e-41	-1.63879	-1.22233	***	Jamaica-USA
PWY1G-0	-0.772435	0.126863	1.14e-09	2.04e-09	-1.02109	-0.523784	***	Jamaica-USA
TCA-GLYOX-BYPASS	2.06146	0.099022	2.96e-96	8.07e-95	1.86737	2.25554	***	Jamaica-USA
THREOCAT-PWY	2.12712	0.106541	1.1e-88	2.3e-87	1.9183	2.33594	***	Jamaica-USA
TYRFUMCAT-PWY	2.37987	0.145494	3.87e-60	2.05e-59	2.0947	2.66504	***	Jamaica-USA
UBISYN-PWY	1.75752	0.0912231	1.03e-82	1.46e-81	1.57872	1.93632	***	Jamaica-USA
3-HYDROXYPHENYLACETATE-DEGRADATION-PWY	1.10392	0.14147	6.04e-15	4.55e-14	0.826635	1.3812	***	Seychelles-USA
ALL-CHORISMATE-PWY	0.771244	0.0895675	7.26e-18	9.52e-17	0.595692	0.946797	***	Seychelles-USA
ARGDEG-PWY	0.809012	0.127444	2.18e-10	9.3e-10	0.559222	1.0588	***	Seychelles-USA
AST-PWY	0.912089	0.135059	1.45e-11	6.92e-11	0.647372	1.17681	***	Seychelles-USA
CATECHOL-ORTHO-CLEAVAGE-PWY	1.10778	0.131165	3.02e-17	3.82e-16	0.850699	1.36487	***	Seychelles-USA
ECASYN-PWY	0.702005	0.127359	3.55e-08	1.15e-07	0.452381	0.951629	***	Seychelles-USA
ENTBACSYN-PWY	1.17809	0.110435	1.44e-26	4.64e-25	0.961641	1.39455	***	Seychelles-USA
FASYN-INITIAL-PWY	0.458923	0.0959495	1.73e-06	4.08e-06	0.270862	0.646984	***	Seychelles-USA
GALLATE-DEGRADATION-I-PWY	1.17625	0.141017	7.36e-17	8.14e-16	0.899855	1.45264	***	Seychelles-USA
GALLATE-DEGRADATION-II-PWY	1.14984	0.14273	7.88e-16	6.34e-15	0.870085	1.42959	***	Seychelles-USA
GLYCOL-GLYOXDEG-PWY	0.618342	0.0965415	1.5e-10	6.74e-10	0.429121	0.807564	***	Seychelles-USA
GLYCOLYSIS-TCA-GLYOX-BYPASS	0.908575	0.0994965	6.74e-20	1.08e-18	0.713562	1.10359	***	Seychelles-USA
GLYOXYLATE-BYPASS	0.843466	0.103454	3.55e-16	3.31e-15	0.640695	1.04624	***	Seychelles-USA
GOLPDLCAT-PWY	0.32255	0.114909	0.00500027	0.00753233	0.0973295	0.547771	**	Seychelles-USA
HCAMHPDEG-PWY	0.769632	0.131485	4.82e-09	1.69e-08	0.511922	1.02734	***	Seychelles-USA
HEME-BIOSYNTHESIS-II	0.693705	0.0700165	3.85e-23	8.02e-22	0.556473	0.830938	***	Seychelles-USA
KDO-NAGLIPASYN-PWY	1.00766	0.100981	1.89e-23	4.18e-22	0.809742	1.20559	***	Seychelles-USA
LEU-DEG2-PWY	0.718729	0.134804	9.73e-08	2.9e-07	0.454512	0.982946	***	Seychelles-USA
METHGLYUT-PWY	0.299215	0.124916	0.0166058	0.021772	0.0543788	0.544051	*	Seychelles-USA
METHYLGALLATE-DEGRADATION-PWY	1.21089	0.145824	1.01e-16	1.05e-15	0.925075	1.49671	***	Seychelles-USA
ORNARGDEG-PWY	0.809012	0.127444	2.18e-10	9.3e-10	0.559222	1.0588	***	Seychelles-USA
ORNDEG-PWY	0.751653	0.127629	3.88e-09	1.41e-08	0.5015	1.00181	***	Seychelles-USA
PPGPPMET-PWY	1.33244	0.11429	2.08e-31	2.45e-29	1.10844	1.55645	***	Seychelles-USA
PROTOCATECHUATE-ORTHO-CLEAVAGE-PWY	1.11023	0.137617	7.17e-16	5.91e-15	0.840498	1.37996	***	Seychelles-USA
PWY-3781	1.32531	0.134734	7.84e-23	1.54e-21	1.06124	1.58939	***	Seychelles-USA
PWY-5088	1.04754	0.116361	2.21e-19	3.4e-18	0.819475	1.27561	***	Seychelles-USA
PWY-5507	0.870954	0.164008	1.09e-07	3.2e-07	0.549499	1.19241	***	Seychelles-USA
PWY-6165	-1.44795	0.138369	1.26e-25	3.71e-24	-1.71916	-1.17675	***	Seychelles-USA
PWY-6562	1.77388	0.139458	4.59e-37	8.13e-35	1.50054	2.04722	***	Seychelles-USA
PWY-6572	-0.838027	0.141601	3.25e-09	1.21e-08	-1.11556	-0.56049	***	Seychelles-USA
PWY-6876	0.708147	0.147056	1.47e-06	3.56e-06	0.419917	0.996377	***	Seychelles-USA
PWY-7094	0.692631	0.154653	7.51e-06	1.66e-05	0.389512	0.995751	***	Seychelles-USA
PWY-7332	-1.91643	0.126369	5.99e-52	2.12e-49	-2.16412	-1.66875	***	Seychelles-USA
PWY1G-0	1.5178	0.139016	9.44e-28	5.57e-26	1.24533	1.79027	***	Seychelles-USA
TCA-GLYOX-BYPASS	0.953485	0.10219	1.05e-20	1.78e-19	0.753193	1.15378	***	Seychelles-USA
THREOCAT-PWY	0.836711	0.119964	3.07e-12	1.67e-11	0.601581	1.07184	***	Seychelles-USA
TYRFUMCAT-PWY	0.665337	0.125981	1.28e-07	3.67e-07	0.418415	0.91226	***	Seychelles-USA
UBISYN-PWY	0.500068	0.0932974	8.33e-08	2.59e-07	0.317205	0.682931	***	Seychelles-USA

## Sheet: Supplementary Fig.4
Differentially abundant predicted KEGG orthology for butanoate metabolism among countries (Supplementary Fig. 4a) or obesity status (Supplementary Fig 4b) or between obese and non-obese in Ghana (Supplementary Fig. 4c), South africa (Supplementary Fig. 4d), Jamaica (Supplementary Fig. 4e) by Ancombc. Tests adjusted for age, sex, country (obesity status), bmi (for country). Shown are representativ…
Supplementary Fig.4a																	Supplementary Fig.4b																Supplementary Fig.4c															Supplementary Fig.4d
ko	log_fold_change	se	p_val	q_val	ci_low	ci_up	star	type	Taxa								ko	log_fold_change	se	p_val	q_val	ci_low	ci_up	star	type	Taxa							ko	log_fold_change	se	p_val	q_val	ci_low	ci_up	star	type	Taxa						ko	log_fold_change
K00004	-0.577839	0.0945071	9.7e-10	1.37e-09	-0.763073	-0.392605	***	Ghana-USA	K00004_(R,R)-butanediol dehydrogenase								K00004	0.185701	0.0617943	0.00265448	0.0165905	0.0645844	0.306818	*	non-Obese-Obese	K00004_(R,R)-butanediol dehydrogenase							K00023	0.667153	0.216205	0.00203047	0.0358996	0.243391	1.09092	*	non-Obese-Obese	K00023_acetoacetyl-CoA reductase						K00169	0.315059
K00019	0.77099	0.0950796	5.11e-16	8.33e-16	0.584634	0.957346	***	Ghana-USA	K00019_3-hydroxybutyrate dehydrogenase								K00023	0.325065	0.0918771	0.000403	0.00532715	0.144986	0.505144	**	non-Obese-Obese	K00023_acetoacetyl-CoA reductase							K01640	0.406812	0.132643	0.00216248	0.0358996	0.146831	0.666793	*	non-Obese-Obese	K01640_hydroxymethylglutaryl-CoA lyase						K00171	0.325146
K00023	1.15075	0.13676	3.95e-17	6.73e-17	0.882703	1.4188	***	Ghana-USA	K00023_acetoacetyl-CoA reductase								K00169	0.152455	0.0482743	0.00158806	0.0132338	0.057837	0.247072	*	non-Obese-Obese	K00169_pyruvate ferredoxin oxidoreductase alpha subunit							K01907	0.570286	0.183254	0.00185831	0.0358996	0.211107	0.929464	*	non-Obese-Obese	K01907_acetoacetyl-CoA synthetase
K00135	0.878839	0.0806806	1.25e-27	3.46e-27	0.720705	1.03697	***	Ghana-USA	K00135_glutarate-semialdehyde								K00171	0.169654	0.0560157	0.00245616	0.0165905	0.0598635	0.279445	*	non-Obese-Obese	K00171_yruvate ferredoxin oxidoreductase delta subunit							K05973	0.632916	0.221173	0.00421458	0.0451562	0.199418	1.06641	*	non-Obese-Obese	K05973_poly(3-hydroxybutyrate) depolymerase
K00169	-1.22218	0.0734808	4.04e-62	6.07e-61	-1.3662	-1.07816	***	Ghana-USA	K00169_pyruvate ferredoxin oxidoreductase alpha subunit								K01039	0.1977	0.0573651	0.000568	0.00532715	0.0852642	0.310135	**	non-Obese-Obese	K01039_glutaconate CoA-transferase subunit A							K07516	0.494274	0.162777	0.00239331	0.0358996	0.175232	0.813317	*	non-Obese-Obese	K07516_3-hydroxyacyl-CoA dehydrogenase
K00171	-1.24993	0.0843576	1.14e-49	5.69e-49	-1.41527	-1.08459	***	Ghana-USA	K00171_pyruvate ferredoxin oxidoreductase delta subunit								K01040	0.1977	0.0573651	0.000568	0.00532715	0.0852642	0.310135	**	non-Obese-Obese	K01040_glutaconate CoA-transferase subunit B							K14534	0.386102	0.134126	0.00399386	0.0451562	0.123215	0.648989	*	non-Obese-Obese	K14534_4-hydroxybutyryl-CoA dehydratase
K00172	-0.997841	0.0693394	5.92e-47	2.78e-46	-1.13375	-0.861936	***	Ghana-USA	K00172_pyruvate ferredoxin oxidoreductase gamma subunit								K01580	0.279745	0.0662802	2.44e-05	0.000457	0.149836	0.409654	***	non-Obese-Obese	K01580_glutamatede carboxylase							K18120	0.361675	0.103218	0.000458	0.0343771	0.159367	0.563983	*	non-Obese-Obese	K18120_4-hydroxybutyrate dehydrogenase
K00174	0.412983	0.0742343	2.65e-08	3.68e-08	0.267483	0.558482	***	Ghana-USA	K00174_2-oxoacid ferredoxin oxidoreductase subunit alpha								K01640	0.198323	0.0570096	0.000504	0.00532715	0.0865838	0.310062	**	non-Obese-Obese	K01640_hydroxymethylglutaryl-CoA lyase
K00175	0.386649	0.0739623	1.72e-07	2.3e-07	0.241683	0.531615	***	Ghana-USA	K00175_2-oxoacid ferredoxin oxidoreductase subunit beta								K01692	0.194301	0.0660413	0.00325973	0.0174628	0.0648605	0.323742	*	non-Obese-Obese	K01692_enoyl-CoA hydratase
K00209	-0.945633	0.0971228	2.11e-22	4.05e-22	-1.13599	-0.755272	***	Ghana-USA	K00209_trans-2-enoyl-CoA reductase								K01907	0.197106	0.0721207	0.00627596	0.0294185	0.0557496	0.338463	*	non-Obese-Obese	K01907_acetoacetyl-CoA synthetase
K00241	1.02656	0.0922531	9.21e-29	2.88e-28	0.845739	1.20737	***	Ghana-USA	K00241_succinate dehydrogenase cytochrome b subunit								K03821	0.290504	0.0974707	0.00287851	0.0166068	0.0994613	0.481546	*	non-Obese-Obese	K03821_poly[(R)-3-hydroxyalkanoate] polymerase subunit PhaC
K00242	1.85119	0.100405	6.61e-76	1.65e-74	1.65439	2.04798	***	Ghana-USA	K00242_succinate dehydrogenase membrane anchor subunit								K05973	0.285037	0.0932123	0.0022287	0.0165905	0.102341	0.467733	*	non-Obese-Obese	K05973_poly(3-hydroxybutyrate) depolymerase
K00247	2.22705	0.114044	6.35e-85	2.38e-83	2.00352	2.45057	***	Ghana-USA	K00247_succinate dehydrogenase subunit D								K07516	0.292277	0.0676959	1.58e-05	0.000395	0.159593	0.424961	***	non-Obese-Obese	K07516_3-hydroxyacyl-CoA dehydrogenase
K00823	1.09448	0.0853279	1.16e-37	5.12e-37	0.927237	1.26172	***	Ghana-USA	K00823_4-aminobutyrate aminotransferase								K08318	0.191785	0.075854	0.01146	0.0477501	0.0431116	0.340459	*	non-Obese-Obese	K08318_sulfolactaldehyde3-reductase
K01027	-1.95793	0.126502	4.93e-54	2.64e-53	-2.20587	-1.70998	***	Ghana-USA	K01027_3-oxoacid CoA-transferase								K18009	0.456319	0.0828597	3.65e-08	2.74e-06	0.293914	0.618724	***	non-Obese-Obese	K18009_(S,S)-butanediol dehydrogenase
K01039	-0.909496	0.0936783	2.77e-22	5.06e-22	-1.09311	-0.725886	***	Ghana-USA	K01039_glutaconate CoA-transferase subunit A								K18118	-0.153253	0.0603711	0.0111327	0.0477501	-0.27158	-0.0349251	*	non-Obese-Obese	K18118_succinyl-CoA:acetateCoA-transferase
K01040	-0.909496	0.0936783	2.77e-22	5.06e-22	-1.09311	-0.725886	***	Ghana-USA	K01040_glutaconate CoA-transferase subunit B								K18119	0.366959	0.0696299	1.36e-07	5.11e-06	0.230484	0.503433	***	non-Obese-Obese	K18119_succinate-semialdehyde dehydrogenase
K01692	1.55544	0.100316	3.19e-54	1.84e-53	1.35882	1.75206	***	Ghana-USA	K01692_enoyl-CoA hydratase								K19709	0.226762	0.0813424	0.00530756	0.0265378	0.0673311	0.386193	*	non-Obese-Obese	K19709_acetate CoA-transferase
K01782	1.95761	0.120818	4.81e-59	4.51e-58	1.72081	2.19441	***	Ghana-USA	K01782_3-hydroxyacyl-CoA dehydrogenase
K01799	-1.2873	0.120917	1.82e-26	4.7e-26	-1.5243	-1.0503	***	Ghana-USA	K01799_maleate isomerase
K01825	1.96197	0.123615	9.96e-57	7.47e-56	1.71968	2.20425	***	Ghana-USA	K01825_3-hydroxyacyl-CoA dehydrogenase
K03366	1.92394	0.121516	1.85e-56	1.16e-55	1.68577	2.16211	***	Ghana-USA	K03366_meso-butanediol dehydrogenase
K03821	1.42624	0.145148	8.7e-23	1.72e-22	1.14175	1.71073	***	Ghana-USA	K03821_poly[(R)-3-hydroxyalkanoate] polymerase subunit PhaC
K04073	1.74944	0.110488	1.82e-56	1.16e-55	1.53289	1.966	***	Ghana-USA	K04073_acetaldehyde dehydrogenase
K05973	1.43232	0.134803	2.27e-26	5.68e-26	1.16811	1.69654	***	Ghana-USA	K05973_poly(3-hydroxybutyrate) depolymerase
K07246	1.96352	0.118533	1.25e-61	1.56e-60	1.7312	2.19585	***	Ghana-USA	K07246_D-malate dehydrogenase
K07250	1.91911	0.097538	3.5e-86	2.62e-84	1.72793	2.11028	***	Ghana-USA	K07250_4-aminobutyrate aminotransferase
K07516	0.537797	0.10384	2.23e-07	2.88e-07	0.33427	0.741324	***	Ghana-USA	K07516_3-hydroxyacyl-CoA dehydrogenase
K08324	1.91567	0.116221	4.86e-61	5.21e-60	1.68787	2.14346	***	Ghana-USA	K08324_succinate-semialdehyde dehydrogenase
K11258	1.98352	0.113799	4.89e-68	9.16e-67	1.76047	2.20657	***	Ghana-USA	K11258_acetolactate synthase II small subunit
K14268	-0.332972	0.0796419	2.9e-05	3.4e-05	-0.48907	-0.176874	***	Ghana-USA	K14268_5-aminovalerate
K18009	-1.64924	0.130558	1.4e-36	5.84e-36	-1.90513	-1.39335	***	Ghana-USA	K18009_(S,S)-butanediol dehydrogenase
K18118	0.634311	0.0855088	1.19e-13	1.75e-13	0.466714	0.801908	***	Ghana-USA	K18118_succinyl-CoA:acetate CoA-transferase
K18119	0.279252	0.111827	0.0125186	0.0136071	0.0600711	0.498433	*	Ghana-USA	K18119_succinate-semialdehyde dehydrogenase
K18120	-0.292962	0.083154	0.000426	0.00047	-0.455944	-0.12998	***	Ghana-USA	K18120_4-hydroxybutyrate dehydrogenase
K18121	-0.752714	0.172652	1.3e-05	1.55e-05	-1.09111	-0.414315	***	Ghana-USA	K18121_succinic semialdehyde reductase
K18122	-0.964882	0.0820878	6.71e-32	2.65e-31	-1.12577	-0.80399	***	Ghana-USA	K18122_4-hydroxybutyrate CoA-transferase
K18369	-0.732966	0.0651553	2.33e-29	7.94e-29	-0.86067	-0.605262	***	Ghana-USA	K18369_alcohol dehydrogenase
K00004	-0.422508	0.0986205	1.83e-05	4.17e-05	-0.615804	-0.229212	***	South Africa-USA	K00004_(R,R)-butanediol dehydrogenase
K00019	0.263642	0.101936	0.00969987	0.0161664	0.0638476	0.463437	*	South Africa-USA	K00019_3-hydroxybutyrate dehydrogenase
K00023	1.03764	0.140746	1.68e-13	1.14e-12	0.761773	1.3135	***	South Africa-USA	K00023_acetoacetyl-CoA reductase
K00135	0.265881	0.0836265	0.00147589	0.0027673	0.101973	0.429788	**	South Africa-USA	K00135_glutarate-semialdehyde
K00169	-0.425251	0.0733466	6.72e-09	2.52e-08	-0.56901	-0.281491	***	South Africa-USA	K00169_pyruvate ferredoxin oxidoreductase alpha subunit
K00171	-0.41641	0.0819926	3.8e-07	1.14e-06	-0.577115	-0.255704	***	South Africa-USA	K00171_pyruvate ferredoxin oxidoreductase delta subunit
K00172	-0.352415	0.0686366	2.83e-07	8.84e-07	-0.486943	-0.217888	***	South Africa-USA	K00172_pyruvate ferredoxin oxidoreductase gamma subunit
K00174	0.444548	0.0747823	2.77e-09	1.13e-08	0.297975	0.591121	***	South Africa-USA	K00174_2-oxoacid ferredoxin oxidoreductase subunit alpha
K00175	0.406821	0.0746642	5.07e-08	1.65e-07	0.26048	0.553163	***	South Africa-USA	K00175_2-oxoacid ferredoxin oxidoreductase subunit beta
K00209	-0.215296	0.0972142	0.0267834	0.040995	-0.405836	-0.0247566	*	South Africa-USA	K00209_trans-2-enoyl-CoA reductase
K00241	0.287339	0.0877771	0.00106222	0.00204273	0.115296	0.459382	**	South Africa-USA	K00241_succinate dehydrogenase cytochrome b subunit
K00242	0.938225	0.104064	1.95e-19	3.66e-18	0.734258	1.14219	***	South Africa-USA	K00242_succinate dehydrogenase membrane anchor subunit
K00247	0.899354	0.121898	1.61e-13	1.14e-12	0.660435	1.13827	***	South Africa-USA	K00247_succinate dehydrogenase subunit D
K00823	0.718567	0.0900408	1.46e-15	1.21e-14	0.542087	0.895047	***	South Africa-USA	K00823_4-aminobutyrate aminotransferase
K01027	-1.04445	0.129091	5.93e-16	5.55e-15	-1.29747	-0.791435	***	South Africa-USA	K01027_3-oxoacid CoA-transferase
K01039	-0.563459	0.094004	2.05e-09	9.03e-09	-0.747707	-0.379211	***	South Africa-USA	K01039_glutaconate CoA-transferase subunit A
K01040	-0.563459	0.094004	2.05e-09	9.03e-09	-0.747707	-0.379211	***	South Africa-USA	K01040_glutaconate CoA-transferase subunit B
K01692	0.722513	0.10312	2.44e-12	1.53e-11	0.520398	0.924628	***	South Africa-USA	K01692_enoyl-CoA hydratase
K01782	0.497373	0.124339	6.33e-05	0.00014	0.253667	0.741078	***	South Africa-USA	K01782_3-hydroxyacyl-CoA dehydrogenase
K01799	-0.710856	0.124938	1.27e-08	4.34e-08	-0.955735	-0.465977	***	South Africa-USA	K01799_maleate isomerase
K01825	0.485046	0.126775	0.00013	0.000279	0.236567	0.733526	***	South Africa-USA	K01825_3-hydroxyacyl-CoA dehydrogenase
K03366	0.695596	0.142212	1e-06	2.78e-06	0.41686	0.974331	***	South Africa-USA	K03366_meso-butanediol dehydrogenase
K03821	1.32865	0.147768	2.44e-19	3.66e-18	1.03902	1.61827	***	South Africa-USA	K03821_poly[(R)-3-hydroxyalkanoate] polymerase subunit PhaC
K04073	0.738568	0.108009	8.03e-12	4.63e-11	0.52687	0.950265	***	South Africa-USA	K04073_acetaldehyde dehydrogenase
K05973	1.23068	0.141533	3.46e-18	3.7e-17	0.953272	1.50808	***	South Africa-USA	K05973_poly(3-hydroxybutyrate) depolymerase
K07246	0.518925	0.119284	1.36e-05	3.19e-05	0.285128	0.752722	***	South Africa-USA	K07246_D-malate dehydrogenase
K07250	1.29436	0.101865	5.43e-37	4.07e-35	1.09471	1.49402	***	South Africa-USA	K07250_4-aminobutyrate aminotransferase
K07516	0.457607	0.103037	8.95e-06	2.24e-05	0.255654	0.65956	***	South Africa-USA	K07516_3-hydroxyacyl-CoA dehydrogenase
K08324	0.534857	0.121756	1.12e-05	2.71e-05	0.296215	0.773499	***	South Africa-USA	K08324_succinate-semialdehyde dehydrogenase
K11258	0.553972	0.118935	3.2e-06	8.27e-06	0.320859	0.787084	***	South Africa-USA	K11258_acetolactate synthase II small subunit
K14268	-0.553195	0.084991	7.57e-11	4.06e-10	-0.719777	-0.386612	***	South Africa-USA	K14268_5-aminovalerate
K18009	-1.45703	0.13653	1.38e-26	3.44e-25	-1.72463	-1.18944	***	South Africa-USA	K18009_(S,S)-butanediol dehydrogenase
K18118	0.540482	0.0936488	7.86e-09	2.81e-08	0.356931	0.724034	***	South Africa-USA	K18118_succinyl-CoA:acetate CoA-transferase
K18119	-0.435033	0.117573	0.000216	0.000449	-0.665476	-0.20459	***	South Africa-USA	K18119_succinate-semialdehyde dehydrogenase
K18120	-0.305738	0.0901729	0.000697	0.00137654	-0.482477	-0.129	**	South Africa-USA	K18120_4-hydroxybutyrate dehydrogenase
K18121	0.564651	0.189583	0.00289772	0.0051745	0.193068	0.936233	**	South Africa-USA	K18121_succinic semialdehyde reductase
K18122	0.247561	0.0842459	0.00329746	0.00575138	0.0824393	0.412683	**	South Africa-USA	K18122_4-hydroxybutyrate CoA-transferase
K18369	-0.249341	0.0718629	0.000521	0.00105623	-0.390193	-0.10849	**	South Africa-USA	K18369_alcohol dehydrogenase
K00004	-1.0318	0.0911458	1.04e-29	3e-29	-1.21045	-0.853159	***	Jamaica-USA	K00004_(R,R)-butanediol dehydrogenase
K00019	0.969978	0.0973123	2.11e-23	4.95e-23	0.779246	1.16071	***	Jamaica-USA	K00019_3-hydroxybutyrate dehydrogenase
K00023	1.43156	0.147658	3.16e-22	7.19e-22	1.14215	1.72096	***	Jamaica-USA	K00023_acetoacetyl-CoA reductase
K00135	0.624572	0.0833501	6.71e-14	1.23e-13	0.461206	0.787939	***	Jamaica-USA	K00135_glutarate-semialdehyde
K00169	-1.35105	0.0762828	3.45e-70	8.62e-69	-1.50056	-1.20153	***	Jamaica-USA	K00169_pyruvate ferredoxin oxidoreductase alpha subunit
K00171	-1.50084	0.0888067	4.49e-64	6.74e-63	-1.6749	-1.32678	***	Jamaica-USA	K00171_pyruvate ferredoxin oxidoreductase delta subunit
K00172	-1.53837	0.0783229	6.85e-86	2.57e-84	-1.69189	-1.38486	***	Jamaica-USA	K00172_pyruvate ferredoxin oxidoreductase gamma subunit
K00174	0.582692	0.066266	1.45e-18	2.95e-18	0.45281	0.712573	***	Jamaica-USA	K00174_2-oxoacid ferredoxin oxidoreductase subunit alpha
K00175	0.552987	0.0659473	5.06e-17	9.99e-17	0.42373	0.682243	***	Jamaica-USA	K00175_2-oxoacid ferredoxin oxidoreductase subunit beta
K00209	-2.44291	0.117929	2.53e-95	1.9e-93	-2.67405	-2.21177	***	Jamaica-USA	K00209_trans-2-enoyl-CoA reductase
K00241	1.02885	0.0862093	7.84e-33	2.8e-32	0.859878	1.19782	***	Jamaica-USA	K00241_succinate dehydrogenase cytochrome b subunit
K00242	1.65223	0.104113	1.03e-56	1.1e-55	1.44817	1.85629	***	Jamaica-USA	K00242_succinate dehydrogenase membrane anchor subunit
K00247	1.64287	0.114669	1.48e-46	9.25e-46	1.41812	1.86763	***	Jamaica-USA	K00247_succinate dehydrogenase subunit D
K00823	0.525291	0.088025	2.41e-09	3.28e-09	0.352762	0.697821	***	Jamaica-USA	K00823_4-aminobutyrate aminotransferase
K01027	-0.553465	0.132926	3.13e-05	3.73e-05	-0.813999	-0.29293	***	Jamaica-USA	K01027_3-oxoacid CoA-transferase
K01039	-0.55124	0.0871801	2.57e-10	3.63e-10	-0.722113	-0.380367	***	Jamaica-USA	K01039_glutaconate CoA-transferase subunit A
K01040	-0.55124	0.0871801	2.57e-10	3.63e-10	-0.722113	-0.380367	***	Jamaica-USA	K01040_glutaconate CoA-transferase subunit B
K01692	1.64109	0.102185	4.86e-58	6.08e-57	1.44081	1.84138	***	Jamaica-USA	K01692_enoyl-CoA hydratase
K01782	1.69279	0.11358	3.1e-50	2.59e-49	1.47018	1.91541	***	Jamaica-USA	K01782_3-hydroxyacyl-CoA dehydrogenase
K01799	-0.901367	0.124158	3.88e-13	6.61e-13	-1.14472	-0.658018	***	Jamaica-USA	K01799_maleate isomerase
K01825	1.71045	0.115449	1.16e-49	8.7e-49	1.48417	1.93673	***	Jamaica-USA	K01825_3-hydroxyacyl-CoA dehydrogenase
K03366	0.874876	0.120425	3.73e-13	6.51e-13	0.638842	1.11091	***	Jamaica-USA	K03366_meso-butanediol dehydrogenase
K03821	1.94753	0.14889	4.27e-39	2.13e-38	1.6557	2.23935	***	Jamaica-USA	K03821_poly[(R)-3-hydroxyalkanoate] polymerase subunit PhaC
K04073	1.47955	0.106803	1.22e-43	7.03e-43	1.27022	1.68889	***	Jamaica-USA	K04073_acetaldehyde dehydrogenase
K05973	1.69303	0.147033	1.11e-30	3.34e-30	1.40485	1.98121	***	Jamaica-USA	K05973_poly(3-hydroxybutyrate) depolymerase
K07246	1.67445	0.111474	5.35e-51	5.01e-50	1.45596	1.89294	***	Jamaica-USA	K07246_D-malate dehydrogenase
K07250	1.22968	0.102064	1.98e-33	7.44e-33	1.02963	1.42972	***	Jamaica-USA	K07250_4-aminobutyrate aminotransferase
K07516	1.26432	0.108337	1.81e-31	5.65e-31	1.05198	1.47666	***	Jamaica-USA	K07516_3-hydroxyacyl-CoA dehydrogenase
K08324	1.56329	0.113191	2.19e-43	1.17e-42	1.34143	1.78514	***	Jamaica-USA	K08324_succinate-semialdehyde dehydrogenase
K11258	1.61665	0.112317	5.67e-47	3.86e-46	1.39651	1.83679	***	Jamaica-USA	K11258_acetolactate synthase II small subunit
K14268	-0.539539	0.0711999	3.51e-14	6.59e-14	-0.67909	-0.399987	***	Jamaica-USA	K14268_5-aminovalerate
K18009	-0.441897	0.125785	0.000443	0.000503	-0.688435	-0.195359	***	Jamaica-USA	K18009_(S,S)-butanediol dehydrogenase
K18118	0.616882	0.0917312	1.76e-11	2.8e-11	0.437089	0.796676	***	Jamaica-USA	K18118_succinyl-CoA:acetate CoA-transferase
K18119	-0.246507	0.109617	0.024525	0.0274533	-0.461355	-0.0316577	*	Jamaica-USA	K18119_succinate-semialdehyde dehydrogenase
K18120	-0.598412	0.0905701	3.92e-11	6e-11	-0.775929	-0.420894	***	Jamaica-USA	K18120_4-hydroxybutyrate dehydrogenase
K18121	0.444165	0.200122	0.026455	0.0291783	0.051925	0.836405	*	Jamaica-USA	K18121_succinic semialdehyde reductase
K18122	-0.8817	0.0856227	7.23e-25	1.75e-24	-1.04952	-0.71388	***	Jamaica-USA	K18122_4-hydroxybutyrate CoA-transferase
K18369	-0.949629	0.0730594	1.26e-38	5.88e-38	-1.09283	-0.806433	***	Jamaica-USA	K18369_alcohol dehydrogenase
K00004	-0.256374	0.101369	0.0114351	0.0168163	-0.455058	-0.0576907	*	Seychelles-USA	K00004_(R,R)-butanediol dehydrogenase
K00019	0.537947	0.0949007	1.44e-08	3.27e-08	0.351942	0.723953	***	Seychelles-USA	K00019_3-hydroxybutyrate dehydrogenase
K00023	0.749564	0.12515	2.11e-09	5.1e-09	0.50427	0.994857	***	Seychelles-USA	K00023_acetoacetyl-CoA reductase
K00135	0.65927	0.0898689	2.2e-13	9.18e-13	0.483127	0.835413	***	Seychelles-USA	K00135_glutarate-semialdehyde
K00169	-0.551271	0.0777197	1.31e-12	4.47e-12	-0.703602	-0.398941	***	Seychelles-USA	K00169_pyruvate ferredoxin oxidoreductase alpha subunit
K00171	-0.6851	0.0907371	4.34e-14	2.03e-13	-0.862944	-0.507255	***	Seychelles-USA	K00171_pyruvate ferredoxin oxidoreductase delta subunit
K00172	-0.284086	0.0723474	8.61e-05	0.00017	-0.425887	-0.142285	***	Seychelles-USA	K00172_pyruvate ferredoxin oxidoreductase gamma subunit
K00174	0.219827	0.0719241	0.00224031	0.00400055	0.0788558	0.360798	**	Seychelles-USA	K00174_2-oxoacid ferredoxin oxidoreductase subunit alpha
K00175	0.200516	0.0716988	0.00516359	0.00841889	0.0599866	0.341046	**	Seychelles-USA	K00175_2-oxoacid ferredoxin oxidoreductase subunit beta
K00209	-0.300534	0.101654	0.00311208	0.00530469	-0.499775	-0.101292	**	Seychelles-USA	K00209_trans-2-enoyl-CoA reductase
K00241	0.422888	0.084881	6.29e-07	1.35e-06	0.256522	0.589255	***	Seychelles-USA	K00241_succinate dehydrogenase cytochrome b subunit
K00242	1.37198	0.102929	1.56e-40	1.17e-38	1.17024	1.57372	***	Seychelles-USA	K00242_succinate dehydrogenase membrane anchor subunit
K00247	1.36098	0.11329	3.03e-33	5.68e-32	1.13893	1.58303	***	Seychelles-USA	K00247_succinate dehydrogenase subunit D
K00823	0.894028	0.0983663	1e-19	9.39e-19	0.70123	1.08683	***	Seychelles-USA	K00823_4-aminobutyrate aminotransferase
K01027	-0.554862	0.114177	1.18e-06	2.45e-06	-0.778648	-0.331076	***	Seychelles-USA	K01027_3-oxoacid CoA-transferase
K01039	-0.74378	0.0842667	1.08e-18	8.1e-18	-0.908943	-0.578618	***	Seychelles-USA	K01039_glutaconate CoA-transferase subunit A
K01040	-0.74378	0.0842667	1.08e-18	8.1e-18	-0.908943	-0.578618	***	Seychelles-USA	K01040_glutaconate CoA-transferase subunit B
K01692	0.723984	0.107446	1.6e-11	5.01e-11	0.513389	0.934578	***	Seychelles-USA	K01692_enoyl-CoA hydratase
K01782	0.996702	0.124496	1.19e-15	6.35e-15	0.75269	1.24071	***	Seychelles-USA	K01782_3-hydroxyacyl-CoA dehydrogenase
K01799	-0.844279	0.116222	3.75e-13	1.48e-12	-1.07207	-0.616483	***	Seychelles-USA	K01799_maleate isomerase
K01825	0.958813	0.127986	6.81e-14	3e-13	0.707961	1.20967	***	Seychelles-USA	K01825_3-hydroxyacyl-CoA dehydrogenase
K03366	1.69125	0.131268	5.54e-38	2.08e-36	1.43396	1.94853	***	Seychelles-USA	K03366_meso-butanediol dehydrogenase
K03821	0.841714	0.132238	1.95e-10	5.23e-10	0.582528	1.1009	***	Seychelles-USA	K03821_poly[(R)-3-hydroxyalkanoate] polymerase subunit PhaC
K04073	0.846335	0.117893	7.03e-13	2.51e-12	0.615265	1.0774	***	Seychelles-USA	K04073_acetaldehyde dehydrogenase
K05973	0.969392	0.120466	8.48e-16	4.89e-15	0.733279	1.2055	***	Seychelles-USA	K05973_poly(3-hydroxybutyrate) depolymerase
K07246	0.830169	0.125747	4.06e-11	1.22e-10	0.583704	1.07663	***	Seychelles-USA	K07246_D-malate dehydrogenase
K07250	1.32382	0.103258	1.26e-37	3.15e-36	1.12143	1.5262	***	Seychelles-USA	K07250_4-aminobutyrate aminotransferase
K07516	0.340565	0.101575	0.0008	0.0014998	0.141477	0.539653	**	Seychelles-USA	K07516_3-hydroxyacyl-CoA dehydrogenase
K08324	1.1957	0.116914	1.5e-24	1.87e-23	0.966551	1.42485	***	Seychelles-USA	K08324_succinate-semialdehyde dehydrogenase
K11258	1.18313	0.115558	1.33e-24	1.87e-23	0.956633	1.40962	***	Seychelles-USA	K11258_acetolactate synthase II small subunit
K14268	0.652081	0.0771534	2.87e-17	1.79e-16	0.50086	0.803302	***	Seychelles-USA	K14268_5-aminovalerate
K18009	-0.681336	0.121942	2.31e-08	5.09e-08	-0.920343	-0.442329	***	Seychelles-USA	K18009_(S,S)-butanediol dehydrogenase
K18118	0.591301	0.0919627	1.28e-10	3.55e-10	0.411054	0.771548	***	Seychelles-USA	K18118_succinyl-CoA:acetate CoA-transferase
K18119	-0.751152	0.103819	4.65e-13	1.74e-12	-0.954636	-0.547667	***	Seychelles-USA	K18119_succinate-semialdehyde dehydrogenase
K18120	-0.610004	0.105723	7.93e-09	1.86e-08	-0.81722	-0.402787	***	Seychelles-USA	K18120_4-hydroxybutyrate dehydrogenase
K18121	0.451641	0.172519	0.00884668	0.0138229	0.113504	0.789778	*	Seychelles-USA	K18121_succinic semialdehyde reductase
K18122	-0.311399	0.0902474	0.00056	0.00107605	-0.488284	-0.134514	**	Seychelles-USA	K18122_4-hydroxybutyrate CoA-transferase
K18369	-0.189852	0.0686469	0.00568135	0.00906598	-0.3244	-0.0553038	**	Seychelles-USA	K18369_alcohol dehydrogenase
[truncated: 18 more columns]

## Sheet: Supplementary Fig.5
Differentially abundant predicted KEGG orthology for LPS biosynthesis among countries (Supplementary Fig. 5a) or obesity status (Supplementary Fig. 5b) by Ancombc. Tests adjusted for age, sex, country (obesity status), bmi (for country). Shown are representative KEGG orthology for country only. se- standard error of beta; q-val FDR corrected p values; ci-low and up- lower and upper bound of 95% c…
Supplementary Fig.5a																	Supplementary Fig.5b
ko	log_fold_change	se	p_val	q_val	ci_low	ci_up	star	type	Taxa								ko	log_fold_change	se	p_val	q_val	ci_low	ci_up	star	type	Genus	Taxa
K02560	1.47618	0.0923727	1.74e-57	2.79e-56	1.29513	1.65723	***	Ghana-USA	K02560_lauroyl-Kdo2-lipid IVA myristoyltransferase								K02841	-0.192686	0.0452561	2.07e-05	0.000991	-0.281388	-0.103984	***	non-Obese-Obese	heptosyltransferase I	K02841_heptosyltransferase I
K02849	0.817413	0.0911492	3.02e-19	7.26e-19	0.63876	0.996065	***	Ghana-USA	K02849_heptosyltransferase III								K02843	-0.140843	0.0433312	0.00115247	0.0184396	-0.225773	-0.0559142	*	non-Obese-Obese	heptosyltransferase II	K02843_heptosyltransferase II
K03271	-1.24059	0.0621999	1.65e-88	7.91e-87	-1.3625	-1.11868	***	Ghana-USA	K03271_D-sedoheptulose 7-phosphate isomerase								K02850	0.182843	0.065343	0.00513885	0.0411108	0.0547704	0.310915	*	non-Obese-Obese	heptose II phosphotransferase	K02850_heptose II phosphotransferase
K03273	-1.06814	0.0652329	2.92e-60	7.02e-59	-1.19599	-0.94028	***	Ghana-USA	K03273_D-glycero-D-manno-heptose 1,7-bisphosphate phosphatase								K03271	-0.123358	0.0415614	0.0029965	0.0287664	-0.204819	-0.0418979	*	non-Obese-Obese	D-sedoheptulose 7-phosphate isomerase	K03271_D-sedoheptulose 7-phosphate isomerase
K03280	-1.61009	0.127408	1.32e-36	7.02e-36	-1.85981	-1.36037	***	Ghana-USA	K03280_UDP-N-acetylglucosamine								K03273	-0.138174	0.0439982	0.00168686	0.0202424	-0.224411	-0.0519378	*	non-Obese-Obese	D-glycero-D-manno-heptose 1,7-bisphosphate phosphatase	K03273_D-glycero-D-manno-heptose 1,7-bisphosphate phosphatase
K07264	1.22027	0.10505	3.42e-31	9.65e-31	1.01437	1.42616	***	Ghana-USA	K07264_4-amino-4-deoxy-L-arabinose transferase								K19353	-0.244559	0.0693602	0.000422	0.0101282	-0.380505	-0.108613	*	non-Obese-Obese	heptose-I-phosphate ethanolaminephosphotransferase	K19353_heptose-I-phosphate ethanolaminephosphotransferase
K09778	-1.89394	0.119234	8.14e-57	7.82e-56	-2.12764	-1.66025	***	Ghana-USA	K09778_Kdo2-lipid IVA 3' secondary acyltransferase
K09953	-1.61009	0.127408	1.32e-36	7.02e-36	-1.85981	-1.36037	***	Ghana-USA	K09953_lipid A 3-O-deacylase
K11211	1.59941	0.130909	2.5e-34	1.09e-33	1.34283	1.85599	***	Ghana-USA	K11211_3-deoxy-D-manno-octulosonic acid kinase
K12973	1.22079	0.104787	2.29e-31	7.36e-31	1.01541	1.42617	***	Ghana-USA	K12973_lipid IVA palmitoyltransferase
K12974	1.21602	0.104431	2.45e-31	7.36e-31	1.01134	1.42071	***	Ghana-USA	K12974_KDO2-lipid IV(A) palmitoleoyltransferase
K12975	1.21602	0.104431	2.45e-31	7.36e-31	1.01134	1.42071	***	Ghana-USA	K12975_KDO II ethanolaminephosphotransferase
K12976	-1.08387	0.0900509	2.29e-33	8.47e-33	-1.26037	-0.907367	***	Ghana-USA	K12976_lipid A 3-O-deacylase
K12979	1.84295	0.130052	1.39e-45	9.53e-45	1.58804	2.09785	***	Ghana-USA	K12979_beta-hydroxylase
K12981	-1.58757	0.130232	3.5e-34	1.4e-33	-1.84283	-1.33232	***	Ghana-USA	K12981_KDO transferase III
K15669	-1.26043	0.11895	3.1e-26	8.27e-26	-1.49357	-1.02729	***	Ghana-USA	K15669_D-glycero-alpha-D-manno-heptose 1-phosphate guanylyltransferase
K02560	0.864025	0.102178	2.77e-17	1.33e-15	0.663756	1.06429	***	South Africa-USA	K02560_lauroyl-Kdo2-lipid IVA myristoyltransferase
K02849	0.379355	0.0968155	8.92e-05	0.000214	0.189597	0.569113	***	South Africa-USA	K02849_heptosyltransferase III
K03271	-0.30118	0.0677319	8.72e-06	3.22e-05	-0.433934	-0.168426	***	South Africa-USA	K03271_D-sedoheptulose 7-phosphate isomerase
K03273	-0.172289	0.0718693	0.0165186	0.0340134	-0.313153	-0.031425	*	South Africa-USA	K03273_D-glycero-D-manno-heptose 1,7-bisphosphate phosphatase
K03280	-0.605585	0.126191	1.6e-06	6.38e-06	-0.85292	-0.35825	***	South Africa-USA	K03280_UDP-N-acetylglucosamine
K07264	0.444934	0.111043	6.15e-05	0.000155	0.22729	0.662578	***	South Africa-USA	K07264_4-amino-4-deoxy-L-arabinose transferase
K09778	-0.418883	0.122615	0.000635	0.00145123	-0.659209	-0.178558	**	South Africa-USA	K09778_Kdo2-lipid IVA 3' secondary acyltransferase
K09953	-0.605585	0.126191	1.6e-06	6.38e-06	-0.85292	-0.35825	***	South Africa-USA	K09953_lipid A 3-O-deacylase
K11211	1.02606	0.146465	2.46e-12	3.23e-11	0.738986	1.31313	***	South Africa-USA	K11211_3-deoxy-D-manno-octulosonic acid kinase
K12973	0.448486	0.111111	5.43e-05	0.000155	0.230708	0.666264	***	South Africa-USA	K12973_lipid IVA palmitoyltransferase
K12974	0.444315	0.110762	6.03e-05	0.000155	0.227222	0.661408	***	South Africa-USA	K12974_KDO2-lipid IV(A) palmitoleoyltransferase
K12975	0.444315	0.110762	6.03e-05	0.000155	0.227222	0.661408	***	South Africa-USA	K12975_KDO II ethanolaminephosphotransferase
K12976	-0.588296	0.0948151	5.48e-10	3.76e-09	-0.774133	-0.402458	***	South Africa-USA	K12976_lipid A 3-O-deacylase
K12979	0.701671	0.133169	1.37e-07	8.23e-07	0.44066	0.962683	***	South Africa-USA	K12979_beta-hydroxylase
K12981	-0.631934	0.128982	9.61e-07	4.61e-06	-0.884739	-0.37913	***	South Africa-USA	K12981_KDO transferase III
K15669	-0.483996	0.114388	2.32e-05	7.97e-05	-0.708196	-0.259796	***	South Africa-USA	K15669_D-glycero-alpha-D-manno-heptose 1-phosphate guanylyltransferase
K02560	0.880436	0.092935	2.7e-21	7.63e-21	0.698283	1.06259	***	Jamaica-USA	K02560_lauroyl-Kdo2-lipid IVA myristoyltransferase
K02849	0.522499	0.0896861	5.68e-09	1.44e-08	0.346714	0.698284	***	Jamaica-USA	K02849_heptosyltransferase III
K03271	-1.09465	0.06665	1.29e-60	1.24e-59	-1.22528	-0.964016	***	Jamaica-USA	K03271_D-sedoheptulose 7-phosphate isomerase
K03273	-0.894556	0.0699574	1.93e-37	1.03e-36	-1.03167	-0.757439	***	Jamaica-USA	K03273_D-glycero-D-manno-heptose 1,7-bisphosphate phosphatase
K03280	-2.82791	0.12544	1.54e-112	3.7e-111	-3.07378	-2.58205	***	Jamaica-USA	K03280_UDP-N-acetylglucosamine
K07264	0.953841	0.0947506	7.74e-24	2.32e-23	0.76813	1.13955	***	Jamaica-USA	K07264_4-amino-4-deoxy-L-arabinose transferase
K09778	-1.32825	0.126542	8.97e-26	3.59e-25	-1.57627	-1.08023	***	Jamaica-USA	K09778_Kdo2-lipid IVA 3' secondary acyltransferase
K09953	-2.82791	0.12544	1.54e-112	3.7e-111	-3.07378	-2.58205	***	Jamaica-USA	K09953_lipid A 3-O-deacylase
K11211	-0.328414	0.134709	0.0147704	0.0297443	-0.592443	-0.0643854	*	Jamaica-USA	K11211_3-deoxy-D-manno-octulosonic acid kinase
K12973	0.955306	0.0946093	5.67e-24	2.01e-23	0.769872	1.14074	***	Jamaica-USA	K12973_lipid IVA palmitoyltransferase
K12974	0.953715	0.0945469	6.29e-24	2.01e-23	0.768403	1.13903	***	Jamaica-USA	K12974_KDO2-lipid IV(A) palmitoleoyltransferase
K12975	0.953715	0.0945469	6.29e-24	2.01e-23	0.768403	1.13903	***	Jamaica-USA	K12975_KDO II ethanolaminephosphotransferase
K12976	-1.30199	0.0846429	2.16e-53	1.72e-52	-1.46789	-1.13609	***	Jamaica-USA	K12976_lipid A 3-O-deacylase
K12979	1.36706	0.115149	1.65e-32	7.93e-32	1.14137	1.59276	***	Jamaica-USA	K12979_beta-hydroxylase
K12981	-2.63165	0.134772	6.51e-85	1.04e-83	-2.8958	-2.3675	***	Jamaica-USA	K12981_KDO transferase III
K15669	-1.39653	0.109104	1.64e-37	9.83e-37	-1.61038	-1.18269	***	Jamaica-USA	K15669_D-glycero-alpha-D-manno-heptose 1-phosphate guanylyltransferase
K02560	1.24463	0.0923688	2.21e-41	1.06e-39	1.06358	1.42567	***	Seychelles-USA	K02560_lauroyl-Kdo2-lipid IVA myristoyltransferase
K02849	0.914257	0.0918928	2.54e-23	4.07e-22	0.734147	1.09437	***	Seychelles-USA	K02849_heptosyltransferase III
K03271	-0.316576	0.0652228	1.21e-06	3.88e-06	-0.444413	-0.188739	***	Seychelles-USA	K03271_D-sedoheptulose 7-phosphate isomerase
K03273	-0.1774	0.0705356	0.0119019	0.0196997	-0.31565	-0.0391501	*	Seychelles-USA	K03273_D-glycero-D-manno-heptose 1,7-bisphosphate phosphatase
K03280	0.386298	0.128639	0.00267374	0.00475332	0.134165	0.638431	**	Seychelles-USA	K03280_UDP-N-acetylglucosamine
K07264	0.826894	0.107719	1.64e-14	9.81e-14	0.615766	1.03802	***	Seychelles-USA	K07264_4-amino-4-deoxy-L-arabinose transferase
K09778	-0.792818	0.11754	1.53e-11	7.34e-11	-1.0232	-0.562439	***	Seychelles-USA	K09778_Kdo2-lipid IVA 3' secondary acyltransferase
K09953	0.386298	0.128639	0.00267374	0.00475332	0.134165	0.638431	**	Seychelles-USA	K09953_lipid A 3-O-deacylase
K11211	1.66508	0.12496	1.66e-40	3.98e-39	1.42015	1.91	***	Seychelles-USA	K11211_3-deoxy-D-manno-octulosonic acid kinase
K12973	0.829043	0.107684	1.37e-14	9.41e-14	0.617983	1.0401	***	Seychelles-USA	K12973_lipid IVA palmitoyltransferase
K12974	0.830972	0.107523	1.09e-14	8.72e-14	0.620226	1.04172	***	Seychelles-USA	K12974_KDO2-lipid IV(A) palmitoleoyltransferase
K12975	0.830972	0.107523	1.09e-14	8.72e-14	0.620226	1.04172	***	Seychelles-USA	K12975_KDO II ethanolaminephosphotransferase
K12976	0.535807	0.0951205	1.77e-08	6.07e-08	0.34937	0.722243	***	Seychelles-USA	K12976_lipid A 3-O-deacylase
K12979	1.12154	0.128923	3.34e-18	4.01e-17	0.868847	1.37423	***	Seychelles-USA	K12979_beta-hydroxylase
K12981	0.526892	0.130375	5.31e-05	0.00015	0.271356	0.782427	***	Seychelles-USA	K12981_KDO transferase III
K15669	-0.895695	0.123295	3.74e-13	1.99e-12	-1.13735	-0.654037	***	Seychelles-USA	K15669_D-glycero-alpha-D-manno-heptose 1-phosphate guanylyltransferase

## Sheet: Supplementary Table 3,14,15 
Supplementary Tables 3, 14,15
Supplementary Fig.6
Observed	Shannon	bmi	country	totalscfa	Bacteroides	acetate	butyrate	valerate	propionate	Prevotella	Bacteroides/Prevotella	Enterotype
155	3.66726	31.5052	1	5902.94	1957	3501.03	1043.66	165.55	1192.69	2	978.5	B-type
314	4.33238	25.9926	1	1667.73	147	1101.35	150.45	98.76	317.17	361	0.407202	P-type
162	3.90067	23.0589	1	2054.85	4732	1153.6	339	91.1	471.15	6	788.667	B-type
129	2.91862	28.868	1	4303.97	558	2421.9	707.52	27.05	1147.5	4	139.5	B-type
103	2.76225	27.2051	1	5834.15	161	3038.63	1495.67	81.6	1218.25	7	23	B-type
132	2.31449	17.8834	1	3263.43	5034	1850.8	891.67	173.93	347.03	319	15.7806	B-type
130	3.26584	26.8695	1	2740.46	480	1314.84	627.78	140.38	657.46	0	Inf	B-type
111	3.22167	49.5485	1	4108.88	206	1696.17	1382.45	263.9	766.36	47	4.38298	B-type
156	3.5161	26.8317	1	4811.62	95	2899.31	909.74	182.51	820.07	478	0.198745	P-type
257	3.49317	28.6001	1	2019.01	948	1338.56	277.11	167.95	235.39	268	3.53731	B-type
132	3.2232	23.2618	1	4553.81	12	2379.26	1004.01	36.75	1133.79	37	0.324324	P-type
89	1.85468	54.1176	1	4054.79	1071	1942.98	819.86	161.11	1130.83	75	14.28	B-type
134	3.59007	19.7826	1	4888.93	307	2900.21	615.45	194.66	1178.61	1325	0.231698	P-type
135	3.22342	29.752	1	4786.09	149	2469.94	1199.18	103.56	1013.41	177	0.841808	P-type
172	3.3447	20.541	1	3332.6	260	1823.18	594.3	103.2	811.92	232	1.12069	B-type
148	3.09075	33.9779	1	2680.87	444	1523.22	491.65	122.25	543.75	55	8.07273	B-type
177	3.3453	28.9623	1	2106.27	2247	1081.54	447.6	109.69	467.44	40	56.175	B-type
124	2.74643	36.9096	1	1632.47	912	975.24	213.93	73.89	369.4	21	43.4286	B-type
162	3.39358	40.4838	1	5431.82	661	2764.79	1353.81	203.49	1109.72	2	330.5	B-type
125	2.75719	23.7783	1	3791.63	323	2042.07	611.92	155.34	982.3	64	5.04688	B-type
158	3.05439	31.6029	1	2426.11	2721	994.16	566.11	159.12	706.72	39	69.7692	B-type
104	3.11316	30.4975	1	12613.5	189	6419.56	2251.21	582.14	3360.64	40	4.725	B-type
218	3.19014	42.0454	1	1554.83	4481	821.21	292.97	71.7	368.96	285	15.7228	B-type
131	3.32146	25.8444	1	3383.5	3502	1874.22	658.62	80.22	770.43	5	700.4	B-type
195	3.51098	33.8899	1	4341.36	1875	2574.13	1096.09	108.87	562.27	20	93.75	B-type
190	3.4434	68.2461	1	2829.05	1845	1638.82	512.8	162.95	514.49	29	63.6207	B-type
158	3.47275	33.737	1	10098	48643	4068.52	3055.65	297.3	2676.51	53	917.792	B-type
212	3.82774	42.4413	1	3795.52	321	2225.23	714.57	143.44	712.28	1024	0.313477	P-type
172	3.1849	33.3794	1	3067.37	13746	1595.28	756.42	168.21	547.45	68	202.147	B-type
230	3.91254	62.7734	1	2889.29	7582	1431.04	822.95	239.34	395.96	8020	0.945387	P-type
144	3.39002	24.0815	1	6413.72	15	3600.12	755.98	28.57	2029.05	993	0.0151057	P-type
178	3.61801	35.8997	1	1203.7	654	729.63	196.53	66.49	211.05	8	81.75	B-type
80	2.44416	37.6843	1	5438.98	90	3801.29	971.85	13.19	652.64	22	4.09091	B-type
205	3.43927	41.7345	1	4610.19	5623	1355.37	1856.04	296.84	1101.94	57	98.6491	B-type
116	3.23233	29.5805	1	4863.78	56	2608.96	817.22	5.63	1431.97	11	5.09091	B-type
147	3.40636	51.7913	1	2107.95	37	1217.85	376.54	75.37	438.18	82	0.45122	P-type
214	3.97979	42.9688	1	4264.59	497	2550.11	657.74	147.78	908.96	4	124.25	B-type
139	3.24666	44.8394	1	3743.92	5479	2225.83	651.13	71.34	795.62	37	148.081	B-type
150	3.3861	55.0135	1	4575.82	754	2528.19	1045.43	154.73	847.48	260	2.9	B-type
223	3.84579	29.582	1	2186.85	429	1362.58	306.14	114.03	404.11	2	214.5	B-type
136	3.00578	45.2896	1	2406.19	109	1223.26	142.08	92.63	948.22	70	1.55714	B-type
155	3.19366	40.7346	1	4855.52	197	2645.29	1233.54	19.57	957.11	6	32.8333	B-type
147	3.65204	34.1865	1	6009.42	306	3534.06	843.65	27.13	1604.57	1345	0.227509	P-type
131	2.93053	22.2178	1	1467.89	140	801.69	255.08	46.35	364.77	4	35	B-type
111	2.93871	20.8866	1	1974.02	3590	988.76	405.97	96.67	482.63	16	224.375	B-type
156	3.50675	27.7363	1	2289.91	418	1117.57	532.62	80.78	558.93	250	1.672	B-type
138	3.09584	21.176	1	3660.91	33	1724.99	1106.66	209.57	619.68	25	1.32	B-type
167	3.75719	25.057	1	3262.21	51	2173.88	423.63	85.02	579.68	195	0.261538	P-type
176	3.63931	29.7302	1	7697.93	183	3975.44	1614.62	120.31	1987.57	9229	0.0198288	P-type
170	3.28243	22.7596	1	2197.25	157	1414.52	276.31	78.23	428.18	927	0.169364	P-type
189	4.18012	36.0564	1	2271.34	63	1267.4	421.74	102.54	479.67	121	0.520661	P-type
148	3.58637	44.7239	1	6029.96	104	3209.78	1273.63	129.4	1417.15	186	0.55914	P-type
101	2.71448	42.6105	1	3249.13	422	1995.53	325.74	97.79	830.07	0	Inf	B-type
84	2.37409	25.9155	1	1875.45	13	1262.59	516.32	1.53	95.01	2	6.5	B-type
133	2.34733	21.5019	1	2235.34	8502	1271.6	393.72	85.53	484.48	221	38.4706	B-type
211	3.91017	31.1483	1	2290.32	227	1276.11	526.46	191.7	296.06	11	20.6364	B-type
189	3.34906	36.4293	1	2645.82	1643	1621.1	642.76	26.67	355.29	275	5.97455	B-type
121	3.03673	26.5924	1	2071.66	44	1097.15	314.29	107.95	552.27	0	Inf	B-type
233	3.65841	34.0657	1	3497.45	261	1266.8	1460.42	214.63	555.6	779	0.335045	P-type
171	3.12653	36.2895	1	2640.19	736	1716.29	471.83	151.05	301.02	78	9.4359	B-type
137	3.04422	36.1842	1	8776.41	436	5389.67	2129.62	38.51	1218.62	4	109	B-type
241	4.07105	42.5575	1	4162.46	641	2366.35	796.07	324.06	675.98	3141	0.204075	P-type
134	3.22886	23.128	1	5851.26	320	3314.87	1101.82	110.76	1323.81	6	53.3333	B-type
110	3.43885	56.7879	1	8933.95	64	4050.51	3729.7	75.88	1077.86	2	32	B-type
144	3.02073	23.1221	1	2676.86	696	1473.68	575.8	152.53	474.85	15	46.4	B-type
65	2.0748	29.4328	1	5098.62	42	3837.32	398.7	51.42	811.18	0	Inf	B-type
118	2.45019	45.932	1	1572.36	872	849.74	272.48	74.55	375.59	6	145.333	B-type
117	2.31298	27.7775	1	3360.28	108	1847.5	662.15	117.25	733.39	0	Inf	B-type
148	3.5263	27.7601	1	9100.67	26	4672.05	2280.29	304.86	1843.48	62	0.419355	P-type
113	3.27676	31.8074	1	5294.05	40	3023.62	1041.9	37.33	1191.21	85	0.470588	P-type
155	3.69072	36.2057	1	7107.11	336	4041.5	1152.92	268.86	1643.84	912	0.368421	P-type
110	3.10363	36.289	1	2089.99	169	1192.63	416.28	60.31	420.77	4	42.25	B-type
122	3.1039	54.69	1	4001.38	120	2306.3	698.27	125.26	871.55	0	Inf	B-type
194	3.62552	29.7433	1	4270.96	19	2281.08	983.31	123.17	883.4	812	0.023399	P-type
117	3.19865	21.7034	1	4725.86	240	2522.18	980.22	323.75	899.7	3	80	B-type
77	2.16757	47.3619	1	8736.5	32	5209.51	2638.45	2.91	885.63	0	Inf	B-type
179	3.44199	31.1531	1	2853.92	129	1626.21	576.24	158.1	493.37	7	18.4286	B-type
151	2.86463	26.5221	1	3544.05	2922	2002.13	626.46	123.17	792.29	34	85.9412	B-type
157	3.54143	33.812	1	1615.23	38	777.37	353.54	100.96	383.36	15	2.53333	B-type
141	3.48726	39.1849	1	1859.93	665	954.53	345.3	90.44	469.67	0	Inf	B-type
184	3.77206	42.2713	1	4372.99	691	2232.13	1090.8	260.74	789.32	9	76.7778	B-type
114	3.36317	46.1809	1	2046.44	3891	1059.92	217.28	29.55	739.69	0	Inf	B-type
170	3.58228	34.3273	1	4580.04	150	2586.74	997.41	92.12	903.78	21	7.14286	B-type
173	3.63229	31.0269	1	4859.64	97	3170.75	1180.23	22.33	486.34	2	48.5	B-type
179	3.66413	49.8763	1	2295.72	186	1247.58	541.44	70.37	436.33	61	3.04918	B-type
124	3.28486	48.8341	1	1817.72	3709	1045.21	369.05	51.88	351.58	23	161.261	B-type
125	3.5819	44.0685	1	5965.77	17	3101.69	1178.91	151.71	1533.46	273	0.0622711	P-type
193	3.35543	46.3744	1	10456.5	1561	5383.66	3105.88	94.57	1872.37	132	11.8258	B-type
165	3.52499	49.603	1	4266.04	4	2254.65	763.03	59.75	1188.61	54	0.0740741	P-type
104	3.1372	57.3438	1	8966.96	80	3867.35	1260.85	38.46	3800.3	134	0.597015	P-type
128	2.75039	23.9395	1	7347.92	486	4386.8	830.44	200.53	1930.15	20	24.3	B-type
135	2.92324	32.1918	1	3382.58	320	1945.68	615.45	103.61	717.84	96	3.33333	B-type
145	3.67218	40.3203	1	4096.54	7	2168.78	768.76	95.95	1063.05	71	0.0985915	P-type
107	3.0917	40.4297	1	3919.85	58	2012.04	889.91	159.68	858.22	0	Inf	B-type
71	2.3167	33.9506	1	3344.63	7	1468.27	836.16	299.39	740.8	50	0.14	P-type
248	3.83082	28.9346	1	3159.49	2063	1963.1	354.03	46	796.36	62740	0.0328817	P-type
128	2.73386	26.1148	1	6742.09	34	3645.16	1223.41	223.77	1649.76	5	6.8	B-type
114	3.42269	24.6237	1	4588.04	17	1670.35	1929.61	303.58	684.5	3	5.66667	B-type
179	3.93619	25.607	1	8956.35	1519	3564.09	2645.94	538.74	2207.58	664	2.28765	B-type
110	3.09189	32.3349	1	3310.88	16	1807.26	468.75	104.43	930.44	99	0.161616	P-type
172	3.30342	28.2206	1	3510.69	2910	1272.8	1685.54	47.49	504.86	60	48.5	B-type
203	3.86218	35.2401	1	3868.35	11	1501.29	539.69	106.41	1720.95	1767	0.00622524	P-type
231	3.7669	29.6843	1	4139.6	96	1754.51	1211.29	411.02	762.79	644	0.149068	P-type
137	3.34668	34.6655	1	6731.54	26	2569.58	2284.08	206.83	1671.04	30	0.866667	P-type
153	2.79234	26.8196	1	6267.71	7286	2268.42	1437.28	146.29	2415.72	79233	0.0919566	P-type
144	3.32001	38.1089	1	2458.1	1747	981.23	571.79	105.88	799.2	6	291.167	B-type
188	3.92488	26.1774	1	3432.53	22	1298.42	1002.23	173.17	958.71	590	0.0372881	P-type
127	3.02917	29.1047	1	1654.57	116	744.95	317.22	63.78	528.61	262	0.442748	P-type
123	2.81379	26.2528	1	3089.39	73	1451.25	648.95	187.95	801.24	13	5.61538	B-type
93	2.61091	33.1641	1	3900.91	24	1449	980.46	119.05	1352.4	19	1.26316	B-type
84	2.07501	38.6563	1	6161.37	84	2112.6	2536.89	226.58	1285.31	11	7.63636	B-type
139	3.32527	33.8749	1	5713.72	47	2199.5	1253.5	159.21	2101.51	124	0.379032	P-type
141	2.99926	62.2081	1	3649.91	140	1325.84	878.68	201.48	1243.9	2259	0.0619743	P-type
210	4.01613	59.4307	1	4602.26	429	2111.1	994.75	358.78	1137.63	0	Inf	B-type
135	3.37352	33.7573	1	2784.81	5	1132.71	703.03	145.42	803.64	8	0.625	P-type
83	2.82934	35.5923	1	5286.56	20	2081.14	1768.79	76.29	1360.35	20	1	NA
129	3.5363	36.102	1	5652.2	178	2753.87	2317.06	6.27	575	4	44.5	B-type
116	2.69123	34.8654	1	5304.57	6126	1756	2134.81	194.07	1219.69	67	91.4328	B-type
165	3.66143	40.6842	1	4584.53	3745	1526.77	967.27	262.71	1827.78	3	1248.33	B-type
110	1.72621	22.5364	1	1513.88	377	534.59	466.49	178.62	334.17	100	3.77	B-type
159	3.72939	47.9751	1	4150.89	73	1355.66	1497.95	219.17	1078.11	1786	0.0408735	P-type
175	2.66795	22.8201	1	2898.6	323	820.47	1234.81	320.81	522.51	2	161.5	B-type
267	4.22659	24.5784	1	894.73	2293	396.6	211.33	53.18	233.62	9	254.778	B-type
113	3.05522	28.1893	1	4811.94	4	1513.28	1895.63	363.37	1039.67	3	1.33333	B-type
206	3.67245	37.5107	1	7433.61	17	2807.81	1310.21	186.42	3129.17	493	0.0344828	P-type
234	2.41329	27.0359	1	1420.97	7352	787.36	43.62	105.19	484.81	120	61.2667	B-type
146	2.93145	27.8401	1	5311.98	175	1835.41	1634.25	218.96	1623.36	200	0.875	P-type
148	3.4328	37.4852	1	4909.21	70	2000.23	1486.3	129.06	1293.62	6	11.6667	B-type
244	3.94994	31.1577	1	1761.13	29	749.45	371.52	84.01	556.15	266	0.109023	P-type
121	3.29923	34.112	1	6296.11	70	1902.84	2061.83	446.18	1885.26	3	23.3333	B-type
214	3.93667	27.3029	1	1566.06	110	592.28	468.91	165.35	339.53	12	9.16667	B-type
158	3.38652	39.327	1	3715.59	37	1916.32	835.15	139.59	824.52	12	3.08333	B-type
150	3.24951	36.275	1	1846.11	427	713.94	440.99	86.79	604.39	751	0.568575	P-type
181	3.65279	22.7539	1	603.58	272	363.34	43.68	49.26	147.31	0	Inf	B-type
123	3.31886	28.4775	1	1562.13	64	616.55	452.86	102.36	390.36	5	12.8	B-type
85	2.71278	35.0102	1	5851.48	3	1977.75	1978.07	230.53	1665.13	0	Inf	B-type
116	3.32919	36.8189	1	3592.9	28	1145.75	1002.01	135.82	1309.33	36	0.777778	P-type
201	3.83	25.3964	1	3931.1	112	1642.13	964.85	105.16	1218.95	1956	0.0572597	P-type
80	2.76516	33.6568	1	3093.3	72	1321.35	590.26	185.1	996.6	0	Inf	B-type
135	3.36691	39.8016	1	4969.03	204	1705.06	1449.81	59.75	1754.4	6395	0.0318999	P-type
128	3.23019	34.2969	1	3767.64	163	1056.75	1266.25	187.62	1257.03	2	81.5	B-type
161	3.55172	24.2593	1	6736.51	47	2959.14	859.99	72.85	2844.53	136	0.345588	P-type
137	3.46112	35.6994	1	1922.23	36	915.16	552.22	116.6	338.24	85	0.423529	P-type
123	3.26258	30.9343	1	6070.68	46	2517.14	774.48	65.77	2713.3	120	0.383333	P-type
170	3.70573	36.5927	1	3939.2	33	1784.47	1197.44	77.13	880.16	0	Inf	B-type
96	1.91829	25.4396	1	3132.26	94	1199.39	635.1	85.85	1211.93	2	47	B-type
129	3.13534	27.1781	1	6497.3	0	3312.74	1679.97	136.3	1368.29	19	0	P-type
173	3.29537	61.5655	1	4011.75	201	1456.94	1476.63	320.56	757.62	4	50.25	B-type
93	2.41214	50.9062	1	3846.51	33	1787.47	596.85	109.24	1352.95	0	Inf	B-type
161	3.53333	25.4541	1	1561.02	315	614.9	269.74	112.09	564.28	2	157.5	B-type
154	1.67411	29.0941	1	617.41	1297	239.88	104.82	57.38	215.33	8	162.125	B-type
202	4.18256	71.1111	1	2387.46	163	913.51	741.72	157.22	575	150	1.08667	B-type
203	3.33644	43.4484	1	3254.72	4	1441.06	785.25	186.88	841.53	63	0.0634921	P-type
81	2.2747	39.9584	1	2400.8	8	1589.69	536.18	6.56	268.37	3	2.66667	B-type
113	2.78548	28.4268	1	1721.76	206	605.76	429.78	166.29	519.93	3	68.6667	B-type
117	3.1808	51.4749	1	3616.63	42	1423.68	837.57	172.28	1183.09	31	1.35484	B-type
150	3.39362	33.6467	1	4237.79	3317	1732.03	870.54	153.25	1481.96	17	195.118	B-type
130	2.95273	36.1987	1	2014.84	3906	652.51	527.6	144.02	690.71	13	300.462	B-type
88	2.00725	40.9688	1	1013.45	767	511.07	139.48	64.21	298.68	6	127.833	B-type
70	2.56318	52.0383	1	2980.34	68	1739.52	728.75	63.86	448.21	2	34	B-type
137	3.32894	28.9815	1	2591.82	621	1062.74	909.24	88.83	531.02	4	155.25	B-type
189	3.6287	27.2535	1	1934.03	223	894.33	437.91	211.98	389.81	93	2.39785	B-type
201	4.01925	42.8649	1	3865.97	10	1278.05	1176.99	275.71	1135.22	387	0.0258398	P-type
162	3.30375	40.4092	1	3769.02	5002	1345.92	1561.7	99.53	761.87	105	47.6381	B-type
258	4.13749	27.076	1	2725.78	2725	995.62	870.32	328.46	531.39	196	13.9031	B-type
123	3.31556	30.4463	1	2343.52	1521	895.23	566.07	122.74	759.46	3	507	B-type
128	3.24316	26.5095	1	2430.59	83	1023.49	443.63	153.55	809.92	4	20.75	B-type
119	3.1336	22.0616	1	4246.76	195	1413.64	1097.63	273.67	1461.82	3	65	B-type
185	3.50676	43.8445	1	1540.19	4746	703.9	365.36	143.59	327.33	114	41.6316	B-type
127	3.13498	22.3438	1	2494.95	4037	1023.64	572.23	127.05	772.03	308	13.1071	B-type
142	3.17397	41.8778	1	5701.72	1181	2192.01	1734.05	374.83	1400.82	147	8.03401	B-type
185	3.62323	33.1843	1	1476.91	593	477.36	386.47	108.5	504.58	0	Inf	B-type
151	3.20241	37.4645	1	5175.88	121	2049.67	1419.69	71.7	1634.82	1226	0.0986949	P-type
236	4.14407	48.1549	1	3361.08	4878	1523.77	627.41	178.37	1031.53	74696	0.0653047	P-type
160	3.42696	22.948	1	2403.09	539	1189.65	503.42	70.51	639.51	5	107.8	B-type
178	3.52797	34.1124	1	3624.88	156	1766.49	648.51	165.4	1044.47	34	4.58824	B-type
244	4.12774	30.7717	1	934.89	1214	361.09	234.34	96.04	243.42	237	5.12236	B-type
149	1.66575	33.179	1	3194.82	6372	1817.43	371.3	147.92	858.16	107	59.5514	B-type
120	2.58251	37.7942	1	2432.45	1471	907.22	789.21	137.73	598.29	37	39.7568	B-type
126	3.12631	48.6684	1	2546.43	343	1075.93	604.11	113.04	753.37	9	38.1111	B-type
141	3.8134	43.9151	1	1939.15	897	734.02	320.96	66.3	817.87	3	299	B-type
118	3.20329	24.0882	1	3647.08	221	1693.08	1204.25	37.79	711.96	44	5.02273	B-type
145	3.46728	34.3802	1	1962.23	444	796.94	482.98	123.94	558.37	2	222	B-type
241	3.5341	37.3303	1	5997.85	419	2725.4	2218.13	33.51	1020.81	109	3.84404	B-type
151	3.32402	30.209	1	3190.81	918	1404.65	853.84	161.58	770.74	24	38.25	B-type
163	3.34995	45.5567	1	2159.17	17373	717.98	798.88	135.69	506.62	167	104.03	B-type
143	3.33813	24.8591	1	2992.15	1227	1094.81	764.14	63.96	1069.24	10246	0.119754	P-type
161	3.78244	32.6543	1	1961.67	31	697.01	599.49	131.2	533.97	29	1.06897	B-type
81	1.94088	27.9492	1	2197.96	0	1158.03	538.37	84.39	417.16	0	NA	NA
229	3.1412	29.1189	1	997.67	1112	504.33	113.1	90.05	290.18	1033	1.07648	B-type
120	3.01577	36.6687	1	4036.78	527	1269.66	1520.16	76.44	1170.53	18867	0.0279324	P-type
110	3.08179	26.5118	1	4347.46	174	1564.22	1330.88	108.09	1344.27	24	7.25	B-type
99	3.01319	26.7778	1	2586.21	5847	1330.79	473.08	117.14	665.2	5	1169.4	B-type
109	2.96457	49.1429	1	2829.41	200	1149.04	693.8	39.32	947.25	4	50	B-type
173	3.57482	38.1818	1	2157.66	256	870.36	648.51	89.29	549.5	3	85.3333	B-type
158	3.22903	38.6777	1	2062.47	12	783.31	622.57	99.33	557.26	2	6	B-type
138	3.24187	37.741	1	1850.89	54276	698.51	566.29	26.25	559.85	79	687.038	B-type
185	3.67581	25.3918	1	5000.16	21	1815.94	1442.99	177.2	1564.03	458	0.0458515	P-type
119	3.10012	32.5701	1	2776.93	522	811.63	588.06	220.21	1157.03	2	261	B-type
165	1.98139	32.192	1	1031.76	964	327.98	222.91	121.19	359.68	18	53.5556	B-type
162	2.31957	29.2092	1	1603.65	333	730.87	419.66	168.66	284.45	41	8.12195	B-type
135	2.78641	33.5234	1	3281.63	140	1002.81	1113.46	188.72	976.64	11	12.7273	B-type
176	2.96849	25.0916	1	5399.08	359	2126.08	1177.87	34.27	2060.85	4212	0.0852327	P-type
208	3.88131	42.8985	1	1066.12	670	479.01	197.02	91.78	298.31	348	1.92529	B-type
196	3.20366	36.3507	1	3887.1	1179	1236.84	1557.31	342.73	750.22	21	56.1429	B-type
101	3.18674	25.5413	1	4196.79	6619	1949.28	594.87	30.76	1621.88	4272	1.54939	B-type
153	3.68783	31.6992	1	3725.96	1881	1498.3	1164.68	90.41	972.57	4	470.25	B-type
180	3.8264	30.8782	1	3640.66	2729	1649.63	913.63	32.57	1044.84	32	85.2812	B-type
130	3.19452	28.9731	1	2884.83	345	1193.69	977.16	72.8	641.17	58	5.94828	B-type
131	3.35333	38.641	1	3701.33	38	1229.8	1611.61	53.51	806.41	2	19	B-type
174	3.19662	31.7432	1	2632.85	1681	1204.18	593.33	205.99	629.34	72	23.3472	B-type
128	2.93738	18.8472	1	2210.95	283	800.24	651.37	107.63	651.71	0	Inf	B-type
182	3.24321	43.4854	1	3880.18	0	1496.8	1137.86	121.01	1124.5	135	0	P-type
200	3.38175	23.5814	1	3451.76	138	1333.04	1169.96	284.12	664.65	1513	0.0912095	P-type
225	3.86789	28.819	1	1642.49	3302	697.76	410.43	77.59	456.71	55	60.0364	B-type
152	3.29275	45.7689	1	3950.91	478	1708.06	1316.81	40.34	885.7	47	10.1702	B-type
219	3.26568	23.6713	1	3215.96	2170	1052.1	1395.73	46.73	721.39	315	6.88889	B-type
155	3.07998	23.9837	1	3959.59	2467	1394.77	1357.7	90.94	1116.19	64	38.5469	B-type
158	3.08552	34.7652	1	5396.63	151	1706.56	2040.5	536.89	1112.67	622	0.242765	P-type
111	3.09588	36.5294	1	2543.84	3	992.92	667.64	141.37	741.91	48	0.0625	P-type
209	3.47883	43.8731	1	5165.57	274	1666.11	2080.29	280.81	1138.37	148	1.85135	B-type
233	3.56958	43.5506	1	980.56	2225	384.91	290.62	80.09	224.94	47	47.3404	B-type
180	3.63536	35.5255	1	5135.58	27767	2141.07	1077.41	205.76	1711.34	293	94.7679	B-type
235	3.40771	34.4789	1	904.67	2009	481.25	165.16	55.5	202.76	1491	1.34742	B-type
140	3.05397	20.2365	1	1891.97	65002	713.79	537.93	123.28	516.97	374	173.802	B-type
163	2.83891	37.3577	1	1857.63	5423	699.85	415.93	129.88	611.97	547	9.91408	B-type
140	3.25453	31.0032	1	5527.62	1511	2352.33	1137.86	111.51	1925.92	659	2.29287	B-type
234	3.86482	45.9404	1	1570.11	4295	549.73	515.73	130.01	374.65	61	70.4098	B-type
239	3.67887	29.2752	1	1453.6	1606	531.3	488.47	112.04	321.79	75	21.4133	B-type
200	3.80002	38.7595	1	3154.54	382	1250.63	913.19	146.42	844.3	568	0.672535	P-type
246	3.58408	40.1231	1	2456.39	810	896.88	454.84	174.42	930.25	104	7.78846	B-type
219	3.66789	32.6857	1	3353.03	10538	970.75	1521.47	361.58	499.22	1500	7.02533	B-type
54	2.09289	18.2828	1	1734.6	22	1040.57	263.14	6.33	424.55	119	0.184874	P-type
175	3.48323	42.8478	1	2803.36	935	941.98	805.25	109.8	946.33	105	8.90476	B-type
95	2.36429	30.8874	1	1978.27	17	654.76	584.76	132.33	606.43	31	0.548387	P-type
143	3.69452	36.3582	1	5058.53	90	2000.23	1460.58	51.06	1546.65	1111	0.0810081	P-type
165	3.15027	57.1041	1	4096.85	2679	2105.11	951.66	157.14	882.93	142	18.8662	B-type
233	3.35226	41.0311	1	2699.27	2562	1242.24	289.3	126.03	1041.7	283	9.053	B-type
146	2.73403	37.5646	1	2032.01	24	678.88	580.14	111.3	661.69	34	0.705882	P-type
133	3.16661	29.2395	1	902.77	393	284.98	216.3	78.79	322.71	32	12.2812	B-type
141	2.83708	41.1417	1	4318.23	30573	1735.03	725.45	148.63	1709.12	158	193.5	B-type
263	4.07421	38.4375	1	1971.6	549	1005.66	410.87	167.67	387.4	152	3.61184	B-type
218	3.16561	32.0606	1	2299.21	7164	830.36	502.98	303.99	661.87	1093	6.55444	B-type
163	3.86778	41.91	1	5759.16	127	1663.11	2089.09	643.66	1363.3	317	0.400631	P-type
119	2.24287	35.4925	1	1721.1	1012	575.05	532	116.12	497.93	46	22	B-type
284	4.12939	27.5453	1	3916.4	8202	1790.47	663.24	523.39	939.3	227	36.1322	B-type
[truncated: 1,448 more rows]

[truncated: 1 more sheets: Supplementary Tables 12& 13]
